# Supplementary material for: H3.3K27M-induced chromatin changes drive ectopic replication through misregulation of the JNK pathway in C. elegans
Source: Nat Commun. 2019 Jun 7;10:2529. doi: 10.1038/s41467-019-10404-9 (PMC6555832; doi:10.1038/s41467-019-10404-9)
Supplement: Supplementary file 4 — Supplementary Data 1 [file 41467_2019_10404_MOESM4_ESM.xlsx]

## Sheet: all_genes
Delaney_Supplementry_Data_1
Gene expression profiles of wild type and H3.3K27M mutant germlines
All genes
Gonads dissected from adult wild type (N2) and H3.3K27M mutant (58) worms, and polyA+ RNA levels were measured by RNA-seq, in duplicates. Worms grown at 25°C.
wormbase_gene	external_gene_name	description	logFC	logCPM	p-value	p-value_with_FDR	rawcount-F58_1g25	rawcount-F58_2g25	rawcount-N2_1g25	rawcount-N2_2g25	normcount-F58_1g25	normcount-F58_2g25	normcount-N2_1g25	normcount-N2_2g25
WBGene00013792	Y116A8C.13	Caenorhabditis elegans Protein Y116A8C.13, isoform a. [Source:RefSeq mRNA;Acc:NM_001268984]	0.142527	4.75813	0.597458	0.82582	1172	1243	1060	912	35.2768	38.4687	35.5613	31.2455
WBGene00006381	tac-1	Caenorhabditis elegans Protein TAC-1 (tac-1) mRNA, complete cds. [Source:RefSeq mRNA;Acc:NM_064658]	-0.964669	6.77095	0.00247485	0.0583328	3325	2318	5300	4598	100.081	71.738	177.806	157.53
WBGene00021009	afd-1	Caenorhabditis elegans Protein AFD-1, isoform a. [Source:RefSeq mRNA;Acc:NM_058537]	0.262199	7.33271	0.405732	0.70958	7033	7612	5997	5013	211.691	235.578	201.19	171.748
WBGene00001999	hrp-1	Caenorhabditis elegans Protein HRP-1, isoform d. [Source:RefSeq mRNA;Acc:NM_001047480]	-0.0667637	9.38914	0.881554	0.959325	26504	22116	26212	19645	797.761	684.451	879.37	673.047
WBGene00000820	csp-2	Caenorhabditis elegans Protein CSP-2 (csp-2) mRNA, complete cds. [Source:RefSeq mRNA;Acc:NM_001028404]	5.46263	3.6359	1.73009e-07	0.000198143	1182	1089	16	30	35.5778	33.7026	0.536774	1.02781
WBGene00019131	bath-12		-0.571635	4.39265	0.0910632	0.379807	431	737	807	762	12.9729	22.8089	27.0735	26.1065
WBGene00003025	lin-40	Caenorhabditis elegans Protein LIN-40, isoform c (lin-40) mRNA, complete cds. [Source:RefSeq mRNA;Acc:NM_182323]	0.0585302	6.88073	0.864789	0.952345	4809	4757	4271	4001	144.749	147.221	143.285	137.076
WBGene00011730	drr-2	Caenorhabditis elegans Protein DRR-2 (drr-2) mRNA, complete cds. [Source:RefSeq mRNA;Acc:NM_067417]	-0.354528	6.28044	0.0806409	0.358342	2772	2146	2867	2785	83.4362	66.4149	96.1832	95.4154
WBGene00012995	Y48C3A.14	Caenorhabditis elegans Protein Y48C3A.14, isoform a. [Source:RefSeq mRNA;Acc:NM_001267452]	-0.00157437	6.15496	0.997372	1	3139	2700	2673	2585	94.4828	83.5603	89.6748	88.5633
WBGene00000368	ccb-1	Caenorhabditis elegans Protein CCB-1 (ccb-1) mRNA, complete cds. [Source:RefSeq mRNA;Acc:NM_058792]	2.74771	3.93634	1.5822e-05	0.00273103	1195	1069	99	203	35.9691	33.0837	3.32129	6.95487
WBGene00012592	Y38E10A.14	Caenorhabditis elegans Protein Y38E10A.14 (Y38E10A.14) mRNA, complete cds. [Source:RefSeq mRNA;Acc:NM_064296]	-0.0727592	6.89487	0.869059	0.954068	4307	8677	8564	3837	129.639	268.538	287.308	131.457
WBGene00013096	mcd-1	Caenorhabditis elegans Protein MCD-1, isoform a. [Source:RefSeq mRNA;Acc:NM_001267483]	-0.388858	6.54286	0.489987	0.765294	3676	2936	4120	3667	110.646	90.864	138.219	125.633
WBGene00017441	F13H8.8	Caenorhabditis elegans Protein F13H8.8 (F13H8.8) mRNA, complete cds. [Source:RefSeq mRNA;Acc:NM_062854]	3.96386	4.71215	3.15584e-07	0.000253896	2877	3447	177	188	86.5967	106.679	5.93806	6.44096
WBGene00021482	Y39H10A.6	Caenorhabditis elegans Protein Y39H10A.6 (Y39H10A.6) mRNA, complete cds. [Source:RefSeq mRNA;Acc:NM_071638]	-0.128176	4.54519	0.778242	0.916009	791	1146	1357	562	23.8088	35.4667	45.5251	19.2544
WBGene00006565	tfg-1	Caenorhabditis elegans Protein TFG-1 (tfg-1) mRNA, complete cds. [Source:RefSeq mRNA;Acc:NM_061061]	-0.411704	6.75413	0.411143	0.713525	3925	2995	3982	4287	118.141	92.69	133.59	146.875
WBGene00001215	ego-2	Caenorhabditis elegans Protein EGO-2, isoform b (ego-2) mRNA, complete cds. [Source:RefSeq mRNA;Acc:NM_001083154]	0.0348974	5.87587	0.912222	0.971566	2757	1819	1962	2047	82.9847	56.2949	65.8219	70.1311
WBGene00004128	pqn-41	Caenorhabditis elegans Protein PQN-41, isoform c (pqn-41) mRNA, complete cds. [Source:RefSeq mRNA;Acc:NM_001267920]	0.393391	6.81002	0.322636	0.652603	4238	6013	3805	3244	127.562	186.092	127.652	111.141
WBGene00007489	C09G5.7	Caenorhabditis elegans Protein C09G5.7 (C09G5.7) mRNA, complete cds. [Source:RefSeq mRNA;Acc:NM_063911]	2.22866	4.57361	0.00540591	0.090509	1604	2492	249	537	48.2798	77.123	8.35355	18.3979
WBGene00007553	C13G3.1	Caenorhabditis elegans Protein C13G3.1 (C13G3.1) mRNA, complete cds. [Source:RefSeq mRNA;Acc:NM_073404]	-1.22733	5.4703	0.000831315	0.0312992	1160	874	2746	1546	34.9156	27.0488	92.1238	52.9667
WBGene00003918	par-3	Caenorhabditis elegans Protein PAR-3, isoform b (par-3) mRNA, complete cds. [Source:RefSeq mRNA;Acc:NM_001027436]	0.278417	8.36977	0.494423	0.76746	15144	15407	11084	11591	455.829	476.82	371.85	397.113
WBGene00004458	rpn-1	Caenorhabditis elegans Protein RPN-1 (rpn-1) mRNA, complete cds. [Source:RefSeq mRNA;Acc:NM_068663]	0.0723977	8.81983	0.819249	0.933026	22645	15217	14854	17449	681.606	470.939	498.328	597.811
WBGene00012247	W04E12.2	Caenorhabditis elegans Protein W04E12.2 (W04E12.2) mRNA, complete cds. [Source:RefSeq mRNA;Acc:NM_075424]	-2.90348	3.71307	1.53161e-06	0.00061204	52	57	410	327	1.56518	1.76405	13.7548	11.2032
WBGene00018010	F33E11.2	Caenorhabditis elegans Protein F33E11.2 (F33E11.2) mRNA, complete cds. [Source:RefSeq mRNA;Acc:NM_070769]	-0.163353	5.03929	0.573205	0.812311	1282	1082	1108	1271	38.5877	33.486	37.1716	43.545
WBGene00007454	C08F11.7	Caenorhabditis elegans Protein C08F11.7 (C08F11.7) mRNA, complete cds. [Source:RefSeq mRNA;Acc:NM_070231]	3.22894	5.04516	0.000307121	0.0169482	2462	2846	155	353	74.1053	88.0787	5.2	12.0939
WBGene00043998	T21C12.8	Caenorhabditis elegans Protein T21C12.8, isoform a. [Source:RefSeq mRNA;Acc:NM_001268152]	2.35337	6.39587	0.00273111	0.0619994	7172	8372	970	1763	215.875	259.099	32.5419	60.4012
WBGene00021316	Y32H12A.8	Caenorhabditis elegans Protein Y32H12A.8 (Y32H12A.8) mRNA, complete cds. [Source:RefSeq mRNA;Acc:NM_065750]	1.37772	7.82492	0.00092245	0.0330999	10877	12746	4617	3587	327.394	394.466	154.893	122.892
WBGene00001130	dyn-1	Caenorhabditis elegans Protein DYN-1, isoform a (dyn-1) mRNA, complete cds. [Source:RefSeq mRNA;Acc:NM_001029160]	0.154783	5.97296	0.793419	0.922016	1848	2737	1819	1898	55.6241	84.7053	61.0245	65.0263
WBGene00020967	W03A5.2	Caenorhabditis elegans Protein W03A5.2 (W03A5.2) mRNA, complete cds. [Source:RefSeq mRNA;Acc:NM_065751]	4.5709	3.81755	1.09402e-05	0.00217185	1300	1218	41	54	39.1295	37.695	1.37548	1.85006
WBGene00004751	sea-2	Protein SEA-2, isoform a [Source:UniProtKB/TrEMBL;Acc:S6EZL2]	0.942364	6.04394	0.0848735	0.366574	3566	3818	2560	918	107.335	118.16	85.8838	31.4511
WBGene00004969	spe-15	Caenorhabditis elegans Protein SPE-15 (spe-15) mRNA, complete cds. [Source:RefSeq mRNA;Acc:NM_058455]	0.375308	4.60629	0.32734	0.655637	1038	968	862	533	31.2434	29.9579	28.9187	18.2608
WBGene00011613	T08D2.8	Caenorhabditis elegans Protein T08D2.8 (T08D2.8) mRNA, complete cds. [Source:RefSeq mRNA;Acc:NM_075660]	-0.408501	1.51598	0.513344	0.779878	112	100	116	137	3.37116	3.09482	3.89161	4.69368
WBGene00006823	unc-94	Caenorhabditis elegans Protein UNC-94, isoform b (unc-94) mRNA, complete cds. [Source:RefSeq mRNA;Acc:NM_059334]	-0.170932	6.81668	0.372233	0.68775	3290	3597	3513	3472	99.0278	111.321	117.855	118.952
WBGene00002269	lec-6	Caenorhabditis elegans Protein LEC-6 (lec-6) mRNA, complete cds. [Source:RefSeq mRNA;Acc:NM_064814]	2.81027	-0.493512	0.0125889	0.147346	23	64	3	8	0.692292	1.98069	0.100645	0.274084
WBGene00004945	sop-2	Caenorhabditis elegans Protein SOP-2, isoform b (sop-2) mRNA, complete cds. [Source:RefSeq mRNA;Acc:NM_001267411]	1.72171	5.60739	0.000472973	0.0228071	3199	3370	577	1210	96.2888	104.296	19.3574	41.4551
WBGene00021362	Y37E11AL.6	Caenorhabditis elegans Protein Y37E11AL.6 (Y37E11AL.6) mRNA, complete cds. [Source:RefSeq mRNA;Acc:NM_067994]	2.89436	2.50521	4.10006e-05	0.00497408	254	259	35	27	7.64531	8.01559	1.17419	0.925032
WBGene00021464	ugt-31	Caenorhabditis elegans Protein UGT-31 (ugt-31) mRNA, complete cds. [Source:RefSeq mRNA;Acc:NM_001026585]	1.43959	2.62744	0.0124457	0.14623	364	552	165	140	10.9563	17.0834	5.53548	4.79646
WBGene00012156	ebp-2	Caenorhabditis elegans Protein EBP-2 (ebp-2) mRNA, complete cds. [Source:RefSeq mRNA;Acc:NM_064037]	-0.139835	5.72943	0.622302	0.840253	1979	1860	1739	2064	59.5672	57.5637	58.3406	70.7136
WBGene00000647	col-71	Caenorhabditis elegans Protein COL-71 (col-71) mRNA, complete cds. [Source:RefSeq mRNA;Acc:NM_062161]	-1.67155	2.64922	0.00279167	0.0620254	144	97	400	291	4.33435	3.00198	13.4193	9.96979
WBGene00004946	sop-3	Caenorhabditis elegans Protein SOP-3, isoform a (sop-3) mRNA, complete cds. [Source:RefSeq mRNA;Acc:NM_170837]	0.415614	7.12515	0.224561	0.561257	7151	6508	4265	4941	215.243	201.411	143.084	169.281
WBGene00000041	aco-2	Caenorhabditis elegans Protein ACO-2, isoform a. [Source:RefSeq mRNA;Acc:NM_171200]	0.0647025	6.40657	0.800708	0.925586	2230	1894	1435	2104	67.1222	58.616	48.1419	72.084
WBGene00021797	Y52E8A.4	Caenorhabditis elegans Protein Y52E8A.4 (Y52E8A.4) mRNA, complete cds. [Source:RefSeq mRNA;Acc:NM_062357]	3.56257	1.59179	1.6747e-05	0.00278255	311	375	19	33	9.36099	11.6056	0.637419	1.13059
WBGene00018416	retr-1	Caenorhabditis elegans Protein RETR-1, isoform c (retr-1) mRNA, complete cds. [Source:RefSeq mRNA;Acc:NM_181908]	-0.204741	8.15102	0.490086	0.765294	7386	3929	5874	5817	222.316	121.596	197.063	199.293
WBGene00007976	C36B1.9	Caenorhabditis elegans Protein C36B1.9 (C36B1.9) mRNA, complete cds. [Source:RefSeq mRNA;Acc:NM_059965]	2.05039	4.39326	0.000224472	0.0140137	1233	1337	293	266	37.1129	41.3778	9.82967	9.11328
WBGene00015500	C06A5.2	Caenorhabditis elegans Protein C06A5.2 (C06A5.2) mRNA, complete cds. [Source:RefSeq mRNA;Acc:NM_059335]	-3.18272	0.0433777	0.0074095	0.106697	5	6	53	39	0.150498	0.185689	1.77806	1.33616
WBGene00010719	K09E4.1	Caenorhabditis elegans Protein K09E4.1 (K09E4.1) mRNA, complete cds. [Source:RefSeq mRNA;Acc:NM_064551]	-1.53169	1.26613	0.0721379	0.33971	36	56	141	100	1.08359	1.7331	4.73032	3.42605
WBGene00012684	Y39B6A.25	Caenorhabditis elegans Protein Y39B6A.25 (Y39B6A.25) mRNA, complete cds. [Source:RefSeq mRNA;Acc:NM_171579]	-0.542809	1.51379	0.469189	0.752337	50	152	191	77	1.50498	4.70413	6.40774	2.63805
WBGene00021562	nuo-5	Caenorhabditis elegans Protein NUO-5, isoform c. [Source:RefSeq mRNA;Acc:NM_182321]	-0.154048	7.53651	0.691556	0.875705	6796	6105	6701	6218	204.557	188.939	224.808	213.031
WBGene00015544	C06E8.5	Caenorhabditis elegans Protein C06E8.5 (C06E8.5) mRNA, complete cds. [Source:RefSeq mRNA;Acc:NM_066129]	4.86949	1.03054	0.000252309	0.0149721	158	495	8	12	4.75574	15.3194	0.268387	0.411125
WBGene00012933	mib-1	Caenorhabditis elegans Protein MIB-1 (mib-1) mRNA, complete cds. [Source:RefSeq mRNA;Acc:NM_067051]	-0.908047	6.37056	0.00830598	0.116162	2060	2125	4025	3057	62.0053	65.765	135.032	104.734
WBGene00003527	nas-8	Caenorhabditis elegans Protein NAS-8 (nas-8) mRNA, complete cds. [Source:RefSeq mRNA;Acc:NM_068713]	2.88198	2.18514	0.000116479	0.00917779	384	540	61	52	11.5583	16.7121	2.04645	1.78154
WBGene00019142	btb-4	Caenorhabditis elegans Protein BTB-4 (btb-4) mRNA, complete cds. [Source:RefSeq mRNA;Acc:NM_061758]	-1.01451	5.21531	0.00138907	0.0422132	672	527	1266	915	20.227	16.3097	42.4722	31.3483
WBGene00002254	lbp-2	Caenorhabditis elegans Protein LBP-2 (lbp-2) mRNA, complete cds. [Source:RefSeq mRNA;Acc:NM_076157]	3.93708	1.74326	0.0130781	0.150084	26	501	7	24	0.782591	15.5051	0.234839	0.822251
WBGene00007966	C36A4.5	Caenorhabditis elegans Protein C36A4.5 (C36A4.5) mRNA, complete cds. [Source:RefSeq mRNA;Acc:NM_065377]	0.224235	5.94884	0.285958	0.621589	2446	2622	1967	1941	73.6237	81.1463	65.9897	66.4995
WBGene00019781	M60.6	Caenorhabditis elegans Protein M60.6 (M60.6) mRNA, complete cds. [Source:RefSeq mRNA;Acc:NM_076992]	-1.15253	3.86173	0.014867	0.162099	273	144	397	434	8.2172	4.45655	13.3187	14.869
WBGene00011729	set-16	Caenorhabditis elegans Protein SET-16 (set-16) mRNA, complete cds. [Source:RefSeq mRNA;Acc:NM_067418]	0.179037	8.45131	0.57956	0.816211	14824	14417	13041	10237	446.197	446.181	437.504	350.724
WBGene00044471	F56D6.9	Caenorhabditis elegans Protein F56D6.9 (F56D6.9) mRNA, complete cds. [Source:RefSeq mRNA;Acc:NM_001038329]	1.64612	0.324757	0.462392	0.748601	1	3	1	0	0.0300996	0.0928447	0.0335484	0
WBGene00013538	tag-349	Caenorhabditis elegans Protein TAG-349, isoform a. [Source:RefSeq mRNA;Acc:NM_001047595]	-0.770837	8.26815	0.101692	0.397598	9327	6113	14302	9399	280.739	189.187	479.809	322.014
WBGene00050936	ZK856.16	Caenorhabditis elegans Protein ZK856.16 (ZK856.16) mRNA, complete cds. [Source:RefSeq mRNA;Acc:NM_001129610]	-1.83783	2.75296	0.00244645	0.0583328	55	27	113	150	1.65548	0.835603	3.79097	5.13907
WBGene00021858	Y54F10BM.3	Caenorhabditis elegans Protein Y54F10BM.3 (Y54F10BM.3) mRNA, complete cds. [Source:RefSeq mRNA;Acc:NM_065131]	-0.517911	2.82048	0.198809	0.53394	139	127	132	210	4.18385	3.93043	4.42839	7.19469
WBGene00009337	uig-1	Caenorhabditis elegans Protein UIG-1, isoform c. [Source:RefSeq mRNA;Acc:NM_001269559]	-1.73316	3.71448	0.00062918	0.027479	215	164	671	464	6.47142	5.07551	22.511	15.8968
WBGene00013647	Y105C5B.5	Caenorhabditis elegans Protein Y105C5B.5 (Y105C5B.5) mRNA, complete cds. [Source:RefSeq mRNA;Acc:NM_070493]	-3.2777	0.115425	0.0277253	0.221079	3	0	12	16	0.0902989	0	0.40258	0.548167
WBGene00015306	C01G5.4	Caenorhabditis elegans Protein C01G5.4 (C01G5.4) mRNA, complete cds. [Source:RefSeq mRNA;Acc:NM_068594]	7.18823	1.27479	3.06871e-05	0.00400925	272	411	2	2	8.1871	12.7197	0.0670967	0.0685209
WBGene00001232	eif-3.I	Caenorhabditis elegans Protein EIF-3.I (eif-3.I) mRNA, complete cds. [Source:RefSeq mRNA;Acc:NM_058587]	-0.210752	3.77284	0.519257	0.782932	288	276	220	366	8.6687	8.54171	7.38064	12.5393
WBGene00012297	W06D4.3	Caenorhabditis elegans Protein W06D4.3 (W06D4.3) mRNA, complete cds. [Source:RefSeq mRNA;Acc:NM_060034]	2.04022	2.40243	0.00276331	0.0619994	424	567	150	68	12.7622	17.5477	5.03226	2.32971
WBGene00022584	ZC266.1	Caenorhabditis elegans Protein ZC266.1 (ZC266.1) mRNA, complete cds. [Source:RefSeq mRNA;Acc:NM_071865]	1.9904	0.864783	0.00616421	0.0960267	121	92	24	24	3.64206	2.84724	0.805161	0.822251
WBGene00012144	T28H10.3	Caenorhabditis elegans Protein T28H10.3 (T28H10.3) mRNA, complete cds. [Source:RefSeq mRNA;Acc:NM_073736]	-3.73243	0.851851	0.00345624	0.070144	5	5	37	85	0.150498	0.154741	1.24129	2.91214
WBGene00008032	C39E9.8	Caenorhabditis elegans Protein C39E9.8, isoform a. [Source:RefSeq mRNA;Acc:NM_001027881]	1.69742	1.12975	0.163906	0.493592	29	72	12	16	0.87289	2.22827	0.40258	0.548167
WBGene00022047	Y66H1A.5	Caenorhabditis elegans Protein Y66H1A.5 (Y66H1A.5) mRNA, complete cds. [Source:RefSeq mRNA;Acc:NM_067527]	-0.242355	-1.39966	0.84321	0.944548	6	9	5	11	0.180598	0.278534	0.167742	0.376865
WBGene00010477	enu-3.6	Caenorhabditis elegans Protein K01G5.3 (K01G5.3) mRNA, complete cds. [Source:RefSeq mRNA;Acc:NM_066970]	-0.144664	4.48643	0.692405	0.876493	716	652	746	616	21.5513	20.1783	25.0271	21.1044
WBGene00003067	lrg-1		-0.413206	5.96095	0.158195	0.486945	2338	2026	3108	2129	70.373	62.7011	104.268	72.9405
WBGene00007765	C27B7.9	Caenorhabditis elegans Protein C27B7.9 (C27B7.9) mRNA, complete cds. [Source:RefSeq mRNA;Acc:NM_001026163]	-0.0388542	-0.0290943	0.97239	0.9906	8	5	6	6	0.240797	0.154741	0.20129	0.205563
WBGene00001839	hdl-1	Caenorhabditis elegans Protein HDL-1 (hdl-1) mRNA, complete cds. [Source:RefSeq mRNA;Acc:NM_069864]	2.68068	0.458579	0.0015596	0.0450664	93	100	18	9	2.79927	3.09482	0.603871	0.308344
WBGene00013348	fbxa-106	Caenorhabditis elegans Protein FBXA-106, isoform b. [Source:RefSeq mRNA;Acc:NM_001276994]	-0.00566585	2.81335	0.987958	0.997937	259	210	197	226	7.79581	6.49913	6.60903	7.74286
WBGene00012982	jmjd-2	Caenorhabditis elegans Protein JMJD-2 (jmjd-2) mRNA, complete cds. [Source:RefSeq mRNA;Acc:NM_064568]	-0.0843591	6.19321	0.866216	0.953123	3239	2265	2342	2893	97.4927	70.0978	78.5703	99.1155
WBGene00008390	D1086.3	Caenorhabditis elegans Protein D1086.3 (D1086.3) mRNA, complete cds. [Source:RefSeq mRNA;Acc:NM_074095]	1.50015	2.93426	0.239557	0.576182	161	58	28	41	4.84604	1.795	0.939354	1.40468
WBGene00020164	T02G5.4		-0.855979	4.33509	0.0366317	0.252458	433	414	497	879	13.0331	12.8126	16.6735	30.1149
WBGene00020068	cra-1	Caenorhabditis elegans Protein CRA-1 (cra-1) mRNA, complete cds. [Source:RefSeq mRNA;Acc:NM_066093]	-0.760324	9.48643	0.012781	0.148911	20696	12973	29722	21545	622.942	401.492	997.125	738.141
WBGene00015853	C16C8.16	Caenorhabditis elegans Protein C16C8.16 (C16C8.16) mRNA, complete cds. [Source:RefSeq mRNA;Acc:NM_062143]	-0.0911557	4.22488	0.758197	0.906232	612	616	553	624	18.421	19.0641	18.5523	21.3785
WBGene00015660	catp-3	Caenorhabditis elegans Protein CATP-3, isoform a. [Source:RefSeq mRNA;Acc:NM_072682]	-1.29993	1.4868	0.196331	0.532221	18	18	33	47	0.541794	0.557068	1.1071	1.61024
WBGene00007752	wdfy-3	Caenorhabditis elegans Protein C26H9A.2, isoform a (C26H9A.2) mRNA, complete cds. [Source:RefSeq mRNA;Acc:NM_001268727]	1.31615	6.07206	0.000741304	0.0295658	3217	2972	1393	849	96.8306	91.9782	46.7329	29.0871
WBGene00007756	C27A7.5	Caenorhabditis elegans Protein C27A7.5, isoform c. [Source:RefSeq mRNA;Acc:NM_073647]	0.671821	7.62743	0.0613061	0.315655	9632	9495	6705	4130	289.92	293.854	224.942	141.496
WBGene00012125	T28D6.5	Caenorhabditis elegans Protein T28D6.5, isoform d. [Source:RefSeq mRNA;Acc:NM_001268192]	-0.87595	2.3748	0.041074	0.26425	155	129	291	179	4.66544	3.99232	9.76258	6.13262
WBGene00006366	sym-1	Caenorhabditis elegans Protein SYM-1 (sym-1) mRNA, complete cds. [Source:RefSeq mRNA;Acc:NM_078025]	0.149999	1.57065	0.842269	0.943915	88	83	86	53	2.64877	2.5687	2.88516	1.8158
WBGene00009064	F22G12.4	Caenorhabditis elegans Protein F22G12.4, isoform a (F22G12.4) mRNA, complete cds. [Source:RefSeq mRNA;Acc:NM_001265156]	-0.296096	7.31492	0.371339	0.686952	5500	5573	7026	5234	165.548	172.475	235.711	179.319
WBGene00003040	lin-59	Caenorhabditis elegans Protein LIN-59 (lin-59) mRNA, complete cds. [Source:RefSeq mRNA;Acc:NM_058805]	2.15348	6.93521	3.77069e-06	0.00115278	9204	9366	2263	1503	277.037	289.861	75.92	51.4935
WBGene00006798	unc-64	Caenorhabditis elegans Protein UNC-64, isoform a (unc-64) mRNA, complete cds. [Source:RefSeq mRNA;Acc:NM_001027443]	1.21116	1.04326	0.027944	0.222128	108	88	39	37	3.25076	2.72345	1.30839	1.26764
WBGene00000433	ceh-8	Caenorhabditis elegans Protein CEH-8 (ceh-8) mRNA, complete cds. [Source:RefSeq mRNA;Acc:NM_059845]	4.74364	-0.769916	0.00232806	0.0569388	34	120	3	2	1.02339	3.71379	0.100645	0.0685209
WBGene00001745	gsa-1	Caenorhabditis elegans Protein GSA-1 (gsa-1) mRNA, complete cds. [Source:RefSeq mRNA;Acc:NM_058416]	-0.396275	2.89495	0.420631	0.720264	165	273	369	154	4.96644	8.44887	12.3794	5.27611
WBGene00004410	rla-2	Caenorhabditis elegans Protein RLA-2 (rla-2) mRNA, complete cds. [Source:RefSeq mRNA;Acc:NM_070170]	-0.491332	6.41906	0.239915	0.576199	3081	2266	2754	3986	92.737	70.1287	92.3922	136.562
WBGene00020643	T20H12.1	Caenorhabditis elegans Protein T20H12.1 (T20H12.1) mRNA, complete cds. [Source:RefSeq mRNA;Acc:NM_062299]	-0.251245	0.0113842	0.766116	0.910319	42	24	60	11	1.26419	0.742758	2.0129	0.376865
WBGene00009884	F49C12.15	Caenorhabditis elegans Protein F49C12.15 (F49C12.15) mRNA, complete cds. [Source:RefSeq mRNA;Acc:NM_069237]	3.88153	1.24216	0.00402425	0.0765109	254	286	28	5	7.64531	8.8512	0.939354	0.171302
WBGene00022467	Y119C1B.1	Caenorhabditis elegans Protein Y119C1B.1 (Y119C1B.1) mRNA, complete cds. [Source:RefSeq mRNA;Acc:NM_058987]	4.20781	-0.07884	0.00379617	0.0740394	126	63	8	1	3.79256	1.94974	0.268387	0.0342605
WBGene00044757	Y55F3BR.11	Caenorhabditis elegans Protein Y55F3BR.11 (Y55F3BR.11) mRNA, complete cds. [Source:RefSeq mRNA;Acc:NM_001047576]	-0.292762	1.01678	0.659984	0.858226	127	69	140	76	3.82265	2.13543	4.69677	2.60379
WBGene00003559	ncl-1	Caenorhabditis elegans Protein NCL-1 (ncl-1) mRNA, complete cds. [Source:RefSeq mRNA;Acc:NM_066283]	-1.16982	7.83123	0.000234224	0.0143789	5084	3431	9315	7901	153.027	106.183	312.503	270.692
WBGene00006822	unc-93	Caenorhabditis elegans Protein UNC-93, isoform a. [Source:RefSeq mRNA;Acc:NM_001026047]	0.452767	2.46443	0.354874	0.673362	257	175	173	111	7.73561	5.41594	5.80387	3.80291
WBGene00016084	cht-3	Caenorhabditis elegans Protein C25A8.4 (C25A8.4) mRNA, complete cds. [Source:RefSeq mRNA;Acc:NM_068681]	0.384567	8.34117	0.189747	0.524499	10655	11313	6464	8669	320.712	350.117	216.857	297.004
WBGene00006220	str-176	Protein STR-176, isoform b [Source:UniProtKB/TrEMBL;Acc:X5M5X9]	-5.94948	-1.63991	0.00875594	0.11961	0	0	8	6	0	0	0.268387	0.205563
WBGene00012185	W01F3.2	Caenorhabditis elegans Protein W01F3.2 (W01F3.2) mRNA, complete cds. [Source:RefSeq mRNA;Acc:NM_075591]	0.217244	0.42484	0.882938	0.960025	16	1	6	7	0.481594	0.0309482	0.20129	0.239823
WBGene00013332	Y57G11C.43	Caenorhabditis elegans Protein Y57G11C.43 (Y57G11C.43) mRNA, complete cds. [Source:RefSeq mRNA;Acc:NM_001028356]	-0.271878	6.04713	0.218247	0.555615	2142	1587	2307	1744	64.4734	49.1149	77.3961	59.7502
WBGene00022069	eel-1	Caenorhabditis elegans Protein EEL-1 (eel-1) mRNA, complete cds. [Source:RefSeq mRNA;Acc:NM_067883]	0.161103	10.1733	0.585941	0.819295	46257	44353	37906	35059	1392.32	1372.65	1271.68	1201.14
WBGene00000779	cpn-3	Caenorhabditis elegans Protein CPN-3 (cpn-3) mRNA, complete cds. [Source:RefSeq mRNA;Acc:NM_058881]	3.11724	3.9492	0.00905055	0.121784	417	1276	53	123	12.5516	39.49	1.77806	4.21404
WBGene00017892	F28B4.3	Caenorhabditis elegans Protein F28B4.3 (F28B4.3) mRNA, complete cds. [Source:RefSeq mRNA;Acc:NM_076150]	-6.60109	0.309292	0.00243818	0.0582345	0	2	17	179	0	0.0618965	0.570322	6.13262
WBGene00021020	W04B5.3	Caenorhabditis elegans Protein W04B5.3, isoform a (W04B5.3) mRNA, complete cds. [Source:RefSeq mRNA;Acc:NM_171084]	-0.912343	5.57759	0.0512037	0.290899	893	1468	2240	1779	26.879	45.432	75.1484	60.9493
WBGene00000068	acy-1	Caenorhabditis elegans Protein ACY-1 (acy-1) mRNA, complete cds. [Source:RefSeq mRNA;Acc:NM_065569]	3.43702	4.53339	7.38908e-05	0.00676344	2672	3878	389	159	80.4262	120.017	13.0503	5.44741
WBGene00011198	R10E4.1	Caenorhabditis elegans Protein R10E4.1 (R10E4.1) mRNA, complete cds. [Source:RefSeq mRNA;Acc:NM_065453]	1.48178	5.62505	6.78027e-05	0.0065635	3583	4110	1434	1052	107.847	127.197	48.1084	36.042
WBGene00015735	pdfr-1	Caenorhabditis elegans Protein PDFR-1, isoform c (pdfr-1) mRNA, complete cds. [Source:RefSeq mRNA;Acc:NM_001026001]	3.30708	1.99215	0.00017664	0.0119515	174	147	17	12	5.23734	4.54939	0.570322	0.411125
WBGene00019726	bris-1	Caenorhabditis elegans Protein M02B7.5 (M02B7.5) mRNA, complete cds. [Source:RefSeq mRNA;Acc:NM_068019]	0.0900433	6.14547	0.775016	0.914225	2570	2830	2650	1928	77.3561	87.5835	88.9032	66.0542
WBGene00017390	F12A10.1	Caenorhabditis elegans Protein F12A10.1 (F12A10.1) mRNA, complete cds. [Source:RefSeq mRNA;Acc:NM_062647]	-4.20108	-1.20084	0.0822301	0.362552	0	0	2	2	0	0	0.0670967	0.0685209
WBGene00002016	hsp-16.2	Caenorhabditis elegans Protein HSP-16.2 (hsp-16.2) mRNA, complete cds. [Source:RefSeq mRNA;Acc:NM_071106]	0.740553	3.77255	0.438134	0.732027	325	532	419	48	9.78238	16.4645	14.0568	1.6445
WBGene00015236	B0511.11	Caenorhabditis elegans Protein B0511.11 (B0511.11) mRNA, complete cds. [Source:RefSeq mRNA;Acc:NM_060387]	2.40777	3.64269	0.000384667	0.0200529	1079	1226	135	255	32.4775	37.9425	4.52903	8.73642
WBGene00022270	Y73E7A.3	Caenorhabditis elegans Protein Y73E7A.3, isoform b (Y73E7A.3) mRNA, complete cds. [Source:RefSeq mRNA;Acc:NM_001262080]	-0.582812	3.91399	0.189522	0.524348	596	469	919	519	17.9394	14.5147	30.831	17.7812
WBGene00017734	F23C8.5	Caenorhabditis elegans Protein F23C8.5 (F23C8.5) mRNA, complete cds. [Source:RefSeq mRNA;Acc:NM_058572]	-0.127267	5.86665	0.735615	0.894698	1993	2073	2034	1966	59.9886	64.1557	68.2374	67.356
WBGene00010757	pad-2	Caenorhabditis elegans Protein PAD-2, isoform b (pad-2) mRNA, complete cds. [Source:RefSeq mRNA;Acc:NM_001268140]	-0.466376	2.95652	0.21634	0.554268	244	215	259	311	7.34431	6.65387	8.68903	10.655
WBGene00020010	R11G1.1	Caenorhabditis elegans Protein R11G1.1 (R11G1.1) mRNA, complete cds. [Source:RefSeq mRNA;Acc:NM_076228]	-0.590768	-0.763738	0.63669	0.847592	8	27	29	19	0.240797	0.835603	0.972903	0.650949
WBGene00007892	C33B4.4	Caenorhabditis elegans Protein C33B4.4 (C33B4.4) mRNA, complete cds. [Source:RefSeq mRNA;Acc:NM_001026837]	2.6237	2.93454	0.00190939	0.0506623	473	593	90	66	14.2371	18.3523	3.01935	2.26119
WBGene00017423	F13C5.2	Caenorhabditis elegans Protein F13C5.2 (F13C5.2) mRNA, complete cds. [Source:RefSeq mRNA;Acc:NM_075723]	-1.60964	3.42727	0.00121124	0.0391439	143	232	514	520	4.30425	7.17999	17.2439	17.8154
WBGene00006513	rimb-1	Caenorhabditis elegans Protein TAG-168 (tag-168) mRNA, complete cds. [Source:RefSeq mRNA;Acc:NM_065058]	1.41739	2.22353	0.106288	0.406079	185	63	47	36	5.56843	1.94974	1.57677	1.23338
WBGene00012189	W02A2.4		3.82751	2.07168	0.000411035	0.0208049	198	197	23	2	5.95973	6.0968	0.771613	0.0685209
WBGene00018093	F36F12.2	Caenorhabditis elegans Protein F36F12.2 (F36F12.2) mRNA, complete cds. [Source:RefSeq mRNA;Acc:NM_071166]	-4.24221	-0.794468	0.00565789	0.092203	1	1	9	29	0.0300996	0.0309482	0.301935	0.993553
WBGene00021921	Y55F3AM.3	Caenorhabditis elegans Protein Y55F3AM.3, isoform a. [Source:RefSeq mRNA;Acc:NM_067624]	-0.527508	9.31216	0.322871	0.652611	21367	16764	29447	20052	643.139	518.816	987.899	686.991
WBGene00016360	C33G8.2	Caenorhabditis elegans Protein C33G8.2 (C33G8.2) mRNA, complete cds. [Source:RefSeq mRNA;Acc:NM_072374]	-1.00754	-0.782998	0.440632	0.733954	5	1	4	7	0.150498	0.0309482	0.134193	0.239823
WBGene00018191	frpr-7	Caenorhabditis elegans Protein FRPR-7 (frpr-7) mRNA, complete cds. [Source:RefSeq mRNA;Acc:NM_078441]	-1.24315	-0.690437	0.165054	0.494904	4	8	14	12	0.120399	0.247586	0.469677	0.411125
WBGene00002280	let-2	Caenorhabditis elegans Protein LET-2, isoform b (let-2) mRNA, complete cds. [Source:RefSeq mRNA;Acc:NM_078262]	0.118848	9.12354	0.800048	0.925122	20420	28061	28776	11687	614.635	868.439	965.388	400.402
WBGene00007327	C05C9.3	Caenorhabditis elegans Protein C05C9.3 (C05C9.3) mRNA, complete cds. [Source:RefSeq mRNA;Acc:NM_077460]	-0.928215	2.96655	0.0896572	0.375898	244	183	496	237	7.34431	5.66353	16.64	8.11973
WBGene00022523	ZC132.4	Caenorhabditis elegans Protein ZC132.4 (ZC132.4) mRNA, complete cds. [Source:RefSeq mRNA;Acc:NM_071785]	-0.492171	0.850517	0.574273	0.812659	81	69	103	87	2.43807	2.13543	3.45548	2.98066
WBGene00019769	M04F3.3	Caenorhabditis elegans Protein M04F3.3 (M04F3.3) mRNA, complete cds. [Source:RefSeq mRNA;Acc:NM_059043]	0.227164	2.82282	0.609325	0.832611	271	306	216	228	8.157	9.47016	7.24645	7.81138
WBGene00012990	sam-10	Caenorhabditis elegans Protein SAM-10, isoform a. [Source:RefSeq mRNA;Acc:NM_001267450]	-0.203312	5.57442	0.492241	0.766475	1455	1556	1682	1443	43.795	48.1555	56.4284	49.4378
WBGene00219905	F19F10.13		-0.0978185	3.49643	0.900954	0.96693	383	818	830	338	11.5282	25.3157	27.8452	11.58
WBGene00018346	F42C5.4	Caenorhabditis elegans Protein F42C5.4 (F42C5.4) mRNA, complete cds. [Source:RefSeq mRNA;Acc:NM_068761]	1.82634	-0.660929	0.0745694	0.345886	23	52	11	8	0.692292	1.60931	0.369032	0.274084
WBGene00009323	best-13	Caenorhabditis elegans Protein BEST-13 (best-13) mRNA, complete cds. [Source:RefSeq mRNA;Acc:NM_069383]	2.22087	3.18247	4.38063e-05	0.00510945	922	679	136	172	27.7519	21.0139	4.56258	5.8928
WBGene00020349	T08B2.11	Caenorhabditis elegans Protein T08B2.11 (T08B2.11) mRNA, complete cds. [Source:RefSeq mRNA;Acc:NM_059395]	-0.169098	6.63101	0.603591	0.828826	3479	2772	3705	2624	104.717	85.7885	124.297	89.8994
WBGene00007992	fipr-24	Caenorhabditis elegans Protein FIPR-24 (fipr-24) mRNA, complete cds. [Source:RefSeq mRNA;Acc:NM_061070]	-2.41558	-0.703509	0.321008	0.651661	0	0	1	0	0	0	0.0335484	0
WBGene00014643	B0391.8		0.875415	4.96364	0.0958296	0.388143	1495	1852	635	1006	44.999	57.3161	21.3032	34.466
WBGene00022449	Y110A2AM.1	Caenorhabditis elegans Protein Y110A2AM.1 (Y110A2AM.1) mRNA, complete cds. [Source:RefSeq mRNA;Acc:NM_061995]	0.158915	0.0923103	0.82192	0.933632	30	37	23	31	0.902989	1.14508	0.771613	1.06207
WBGene00007126	dhcr-7	Caenorhabditis elegans Protein DHCR-7 (dhcr-7) mRNA, complete cds. [Source:RefSeq mRNA;Acc:NM_075540]	-0.25423	1.25489	0.640727	0.84869	91	91	124	72	2.73907	2.81629	4.16	2.46675
WBGene00001196	egl-30	Caenorhabditis elegans Protein EGL-30, isoform a (egl-30) mRNA, complete cds. [Source:RefSeq mRNA;Acc:NM_170806]	0.00840853	8.14986	0.977724	0.993518	10320	13800	14085	7615	310.628	427.086	472.529	260.893
WBGene00009271	glna-3	Caenorhabditis elegans Protein GLNA-3 (glna-3) mRNA, complete cds. [Source:RefSeq mRNA;Acc:NM_059761]	0.338779	4.22776	0.280762	0.615986	964	769	776	459	29.0161	23.7992	26.0335	15.7255
WBGene00008422	D2045.2	Caenorhabditis elegans Protein D2045.2 (D2045.2) mRNA, complete cds. [Source:RefSeq mRNA;Acc:NM_066905]	0.208534	7.66722	0.305624	0.637001	9268	7985	7225	6214	278.963	247.122	242.387	212.894
WBGene00008695	F11C3.1	Caenorhabditis elegans Protein F11C3.1 (F11C3.1) mRNA, complete cds. [Source:RefSeq mRNA;Acc:NM_061196]	-0.590508	-0.272949	0.490074	0.765294	5	6	5	10	0.150498	0.185689	0.167742	0.342605
WBGene00001555	gcy-35	Caenorhabditis elegans Protein GCY-35, isoform a. [Source:RefSeq mRNA;Acc:NM_001265202]	0.43099	2.5822	0.494306	0.767414	164	213	69	182	4.93634	6.59198	2.31484	6.2354
WBGene00018781	F54A3.2	Caenorhabditis elegans Protein F54A3.2 (F54A3.2) mRNA, complete cds. [Source:RefSeq mRNA;Acc:NM_061818]	-0.602333	2.95926	0.253334	0.589804	267	191	327	298	8.0366	5.91111	10.9703	10.2096
WBGene00000593	col-2	Caenorhabditis elegans Protein COL-2 (col-2) mRNA, complete cds. [Source:RefSeq mRNA;Acc:NM_069428]	1.8182	1.52654	0.00684379	0.10276	156	65	31	25	4.69554	2.01164	1.04	0.856511
WBGene00021079	W08A12.2	Caenorhabditis elegans Protein W08A12.2 (W08A12.2) mRNA, complete cds. [Source:RefSeq mRNA;Acc:NM_071627]	2.36787	1.92584	0.0535025	0.295676	16	320	22	37	0.481594	9.90344	0.738064	1.26764
WBGene00008591	F08H9.3	Caenorhabditis elegans Protein F08H9.3 (F08H9.3) mRNA, complete cds. [Source:RefSeq mRNA;Acc:NM_074184]	2.074	-1.16959	0.150514	0.476052	10	28	4	4	0.300996	0.866551	0.134193	0.137042
WBGene00022593	ZC328.3	Caenorhabditis elegans Protein ZC328.3, isoform b (ZC328.3) mRNA, complete cds. [Source:RefSeq mRNA;Acc:NM_001047252]	3.16496	3.56881	6.16918e-06	0.0016259	1182	1719	159	133	35.5778	53.2	5.33419	4.55664
WBGene00007170	B0393.5	Caenorhabditis elegans Protein B0393.5 (B0393.5) mRNA, complete cds. [Source:RefSeq mRNA;Acc:NM_065581]	1.8183	4.06621	0.00134343	0.0414249	1265	2004	567	273	38.076	62.0203	19.0219	9.3531
WBGene00018965	F56D2.3	Caenorhabditis elegans Protein F56D2.3 (F56D2.3) mRNA, complete cds. [Source:RefSeq mRNA;Acc:NM_065798]	3.86732	4.23211	0.001139	0.0378494	411	5393	277	87	12.371	166.904	9.2929	2.98066
WBGene00011757	cht-2	Caenorhabditis elegans Protein T13H5.3 (T13H5.3) mRNA, complete cds. [Source:RefSeq mRNA;Acc:NM_063397]	0.593953	2.3043	0.352035	0.671309	193	306	175	124	5.80923	9.47016	5.87097	4.2483
WBGene00012194	toe-4	Caenorhabditis elegans Protein TOE-4 (toe-4) mRNA, complete cds. [Source:RefSeq mRNA;Acc:NM_060830]	-0.401813	3.32374	0.333879	0.660362	258	375	383	372	7.76571	11.6056	12.849	12.7449
WBGene00022834	ZK973.8	Caenorhabditis elegans Protein ZK973.8 (ZK973.8) mRNA, complete cds. [Source:RefSeq mRNA;Acc:NM_058955]	-0.620579	3.42623	0.326819	0.655353	151	311	389	255	4.54505	9.6249	13.0503	8.73642
WBGene00015327	snpn-1	Caenorhabditis elegans Protein SNPN-1 (snpn-1) mRNA, complete cds. [Source:RefSeq mRNA;Acc:NM_068320]	-0.243249	5.24054	0.416231	0.717547	949	831	989	907	28.5646	25.718	33.1793	31.0742
WBGene00003891	osm-11	Caenorhabditis elegans Protein OSM-11 (osm-11) mRNA, complete cds. [Source:RefSeq mRNA;Acc:NM_078422]	-0.264063	3.0224	0.666759	0.862493	115	314	245	222	3.46146	9.71775	8.21935	7.60582
WBGene00006561	tcl-2	Caenorhabditis elegans Protein TCL-2 (tcl-2) mRNA, complete cds. [Source:RefSeq mRNA;Acc:NM_067474]	-1.68122	3.77605	0.0642532	0.322004	261	196	589	727	7.85601	6.06586	19.76	24.9073
WBGene00002012	hsp-12.3	Caenorhabditis elegans Protein HSP-12.3 (hsp-12.3) mRNA, complete cds. [Source:RefSeq mRNA;Acc:NM_069266]	1.08548	0.0651707	0.303396	0.634781	37	53	11	27	1.11369	1.64026	0.369032	0.925032
WBGene00002222	klp-11	Caenorhabditis elegans Protein KLP-11, isoform b. [Source:RefSeq mRNA;Acc:NM_001027968]	1.08696	0.58495	0.101705	0.397598	80	55	31	26	2.40797	1.70215	1.04	0.890772
WBGene00018602	F48D6.4	Caenorhabditis elegans Protein F48D6.4, isoform a. [Source:RefSeq mRNA;Acc:NM_076321]	-1.77461	0.204189	0.107812	0.408358	10	24	12	93	0.300996	0.742758	0.40258	3.18622
WBGene00012860	acdh-11	Caenorhabditis elegans Protein ACDH-11, isoform b (acdh-11) mRNA, complete cds. [Source:RefSeq mRNA;Acc:NM_001038290]	-0.901219	6.66954	0.0101617	0.130192	2307	2704	4794	3653	69.4399	83.684	160.831	125.153
WBGene00018606	F48E3.6	Caenorhabditis elegans Protein F48E3.6 (F48E3.6) mRNA, complete cds. [Source:RefSeq mRNA;Acc:NM_076868]	-1.18775	1.9596	0.0474119	0.281342	44	140	226	155	1.32438	4.33275	7.58193	5.31037
WBGene00012896	snrp-200	Caenorhabditis elegans Protein SNRP-200 (snrp-200) mRNA, complete cds. [Source:RefSeq mRNA;Acc:NM_064309]	0.101241	9.31644	0.764903	0.909837	25186	24740	22548	19382	758.09	765.659	756.449	664.036
WBGene00019731	M02D8.5	Caenorhabditis elegans Protein M02D8.5 (M02D8.5) mRNA, complete cds. [Source:RefSeq mRNA;Acc:NM_077083]	-1.87907	2.40188	0.00211706	0.0538459	54	49	245	98	1.62538	1.51646	8.21935	3.35752
WBGene00016635	C44B11.6	Caenorhabditis elegans Protein C44B11.6 (C44B11.6) mRNA, complete cds. [Source:RefSeq mRNA;Acc:NM_171095]	-0.539191	3.1123	0.183723	0.517065	279	317	463	319	8.3978	9.81059	15.5329	10.9291
WBGene00003765	nlp-27	Caenorhabditis elegans Protein NLP-27 (nlp-27) mRNA, complete cds. [Source:RefSeq mRNA;Acc:NM_071710]	-0.925285	-0.317608	0.526034	0.787711	7	0	2	10	0.210698	0	0.0670967	0.342605
WBGene00013077	ttr-24	Caenorhabditis elegans Protein TTR-24, isoform b (ttr-24) mRNA, complete cds. [Source:RefSeq mRNA;Acc:NM_001269884]	1.60663	-1.21763	0.38376	0.697438	1	13	0	4	0.0300996	0.402327	0	0.137042
WBGene00009691	F44E5.4	Caenorhabditis elegans Protein F44E5.4 (F44E5.4) mRNA, complete cds. [Source:RefSeq mRNA;Acc:NM_064108]	0.685775	1.99112	0.559562	0.805637	98	153	131	11	2.94977	4.73508	4.39484	0.376865
WBGene00015933	C17H12.8	Caenorhabditis elegans Protein C17H12.8 (C17H12.8) mRNA, complete cds. [Source:RefSeq mRNA;Acc:NM_068647]	-3.71397	-0.161243	0.0155752	0.165911	4	7	12	120	0.120399	0.216638	0.40258	4.11125
WBGene00002845	let-711	Caenorhabditis elegans Protein LET-711 (let-711) mRNA, complete cds. [Source:RefSeq mRNA;Acc:NM_066115]	-1.08593	7.87747	0.000258009	0.0150095	5328	3651	8819	8302	160.371	112.992	295.863	284.43
WBGene00014181	ZK1010.8	Caenorhabditis elegans Protein ZK1010.8 (ZK1010.8) mRNA, complete cds. [Source:RefSeq mRNA;Acc:NM_067300]	2.2014	0.0603915	0.0801279	0.357057	32	45	12	3	0.963189	1.39267	0.40258	0.102781
WBGene00009959	F53B6.4	Caenorhabditis elegans Protein F53B6.4, isoform a. [Source:RefSeq mRNA;Acc:NM_001264009]	3.11557	4.19234	0.000741963	0.0295658	1408	1108	145	116	42.3803	34.2907	4.86451	3.97421
WBGene00017027	D1044.1	Caenorhabditis elegans Protein D1044.1 (D1044.1) mRNA, complete cds. [Source:RefSeq mRNA;Acc:NM_065784]	3.39661	3.60496	4.79868e-07	0.000318925	1368	1508	132	114	41.1763	46.6699	4.42839	3.90569
WBGene00044502	C46G7.5	Caenorhabditis elegans Protein C46G7.5 (C46G7.5) mRNA, complete cds. [Source:RefSeq mRNA;Acc:NM_001038314]	-1.14014	-0.0114181	0.160019	0.489484	8	10	16	20	0.240797	0.309482	0.536774	0.685209
WBGene00001843	hgo-1	Caenorhabditis elegans Protein HGO-1 (hgo-1) mRNA, complete cds. [Source:RefSeq mRNA;Acc:NM_060032]	1.16331	0.782626	0.294972	0.629126	34	142	25	46	1.02339	4.39465	0.838709	1.57598
WBGene00007142	ttr-18	Caenorhabditis elegans Protein TTR-18 (ttr-18) mRNA, complete cds. [Source:RefSeq mRNA;Acc:NM_064052]	3.86337	-0.267525	0.00775572	0.109772	20	64	1	4	0.601993	1.98069	0.0335484	0.137042
WBGene00012003	T24H10.5	Caenorhabditis elegans Protein T24H10.5 (T24H10.5) mRNA, complete cds. [Source:RefSeq mRNA;Acc:NM_063541]	-0.589942	2.21438	0.254906	0.591811	85	114	120	150	2.55847	3.5281	4.0258	5.13907
WBGene00012418	Y7A9C.1		-4.60087	-0.873367	0.0158729	0.16685	1	0	8	19	0.0300996	0	0.268387	0.650949
WBGene00003589	nex-2	Caenorhabditis elegans Protein NEX-2, isoform a. [Source:RefSeq mRNA;Acc:NM_001027584]	-0.274077	2.77345	0.555923	0.803729	226	213	250	228	6.80252	6.59198	8.38709	7.81138
WBGene00000511	ckb-1	Caenorhabditis elegans Protein CKB-1 (ckb-1) mRNA, complete cds. [Source:RefSeq mRNA;Acc:NM_065478]	3.07012	3.54981	2.61269e-05	0.00373248	1005	757	78	110	30.2501	23.4278	2.61677	3.76865
WBGene00019237	H24G06.1	Caenorhabditis elegans Protein H24G06.1, isoform c (H24G06.1) mRNA, complete cds. [Source:RefSeq mRNA;Acc:NM_073041]	0.921483	3.88267	0.0616737	0.316377	864	797	543	249	26.0061	24.6657	18.2168	8.53085
WBGene00001080	dpy-21	Caenorhabditis elegans Protein DPY-21, isoform a (dpy-21) mRNA, complete cds. [Source:RefSeq mRNA;Acc:NM_001029095]	0.0920582	6.9289	0.813802	0.930494	4566	4489	4002	3649	137.435	138.927	134.261	125.016
WBGene00001639	gly-14	Caenorhabditis elegans Protein GLY-14 (gly-14) mRNA, complete cds. [Source:RefSeq mRNA;Acc:NM_065318]	0.48576	2.87589	0.192529	0.528177	279	309	227	152	8.3978	9.56301	7.61548	5.20759
WBGene00018017	F33G12.5	Caenorhabditis elegans Protein F33G12.5 (F33G12.5) mRNA, complete cds. [Source:RefSeq mRNA;Acc:NM_062528]	-0.467298	9.08242	0.11042	0.413492	14303	15424	22755	14353	430.515	477.346	763.393	491.74
WBGene00012106	T27F6.7	Caenorhabditis elegans Protein T27F6.7 (T27F6.7) mRNA, complete cds. [Source:RefSeq mRNA;Acc:NM_060769]	-0.696764	5.0989	0.0176928	0.17619	932	907	1477	1209	28.0529	28.0701	49.5509	41.4209
WBGene00206464	F59C6.18	Caenorhabditis elegans Protein F59C6.18 (F59C6.18) mRNA, complete cds. [Source:RefSeq mRNA;Acc:NM_001264472]	2.08969	-0.521859	0.122171	0.434607	10	5	3	0	0.300996	0.154741	0.100645	0
WBGene00007404	best-5	Caenorhabditis elegans Protein BEST-5 (best-5) mRNA, complete cds. [Source:RefSeq mRNA;Acc:NM_066741]	2.90242	-0.78073	0.0116959	0.141426	21	47	2	6	0.632093	1.45457	0.0670967	0.205563
WBGene00000097	aip-1	Caenorhabditis elegans Protein AIP-1 (aip-1) mRNA, complete cds. [Source:RefSeq mRNA;Acc:NM_074078]	-0.519671	6.34548	0.071922	0.339343	1715	1521	2556	1627	51.6209	47.0723	85.7496	55.7418
WBGene00001663	gpa-1	Caenorhabditis elegans Protein GPA-1, isoform b (gpa-1) mRNA, complete cds. [Source:RefSeq mRNA;Acc:NM_001129546]	2.30466	2.71826	0.0161805	0.168255	290	161	58	24	8.7289	4.98267	1.94581	0.822251
WBGene00004106	pqn-15	Caenorhabditis elegans Protein PQN-15 (pqn-15) mRNA, complete cds. [Source:RefSeq mRNA;Acc:NM_076337]	1.00089	3.08368	0.044315	0.273463	285	599	224	176	8.5784	18.538	7.51484	6.02984
WBGene00010475	K01F9.2	Caenorhabditis elegans Protein K01F9.2 (K01F9.2) mRNA, complete cds. [Source:RefSeq mRNA;Acc:NM_001027479]	3.30641	-0.223237	0.00173843	0.0477943	106	128	4	17	3.19056	3.96137	0.134193	0.582428
WBGene00009628	tatn-1	Caenorhabditis elegans Protein TATN-1 (tatn-1) mRNA, complete cds. [Source:RefSeq mRNA;Acc:NM_078053]	-1.19655	-1.3961	0.385379	0.698601	6	7	6	21	0.180598	0.216638	0.20129	0.719469
WBGene00020730	T23E1.3	Caenorhabditis elegans Protein T23E1.3 (T23E1.3) mRNA, complete cds. [Source:RefSeq mRNA;Acc:NM_001028229]	0.0550419	-0.585097	0.95324	0.983479	23	30	23	23	0.692292	0.928447	0.771613	0.78799
WBGene00021848	nhr-239	Caenorhabditis elegans Protein NHR-239 (nhr-239) mRNA, complete cds. [Source:RefSeq mRNA;Acc:NM_065178]	0.443395	-0.168749	0.665719	0.861804	36	29	26	17	1.08359	0.897499	0.872258	0.582428
WBGene00009962	F53B6.7	Caenorhabditis elegans Protein F53B6.7 (F53B6.7) mRNA, complete cds. [Source:RefSeq mRNA;Acc:NM_060008]	1.91682	2.41022	0.00293426	0.0637117	307	319	68	81	9.24059	9.87249	2.28129	2.7751
WBGene00013715	Y106G6G.6	Caenorhabditis elegans Protein Y106G6G.6 (Y106G6G.6) mRNA, complete cds. [Source:RefSeq mRNA;Acc:NM_001026537]	6.62096	2.7007	2.09493e-06	0.000722608	1104	1537	13	11	33.23	47.5674	0.436129	0.376865
WBGene00008743	F13D12.9	Caenorhabditis elegans Protein F13D12.9 (F13D12.9) mRNA, complete cds. [Source:RefSeq mRNA;Acc:NM_001276747]	-1.92446	0.337114	0.00895691	0.121271	21	14	62	58	0.632093	0.433275	2.08	1.98711
WBGene00018601	F48C1.9	Caenorhabditis elegans Protein F48C1.9 (F48C1.9) mRNA, complete cds. [Source:RefSeq mRNA;Acc:NM_170862]	-1.05936	-1.37805	0.601324	0.827646	0	2	0	4	0	0.0618965	0	0.137042
WBGene00000059	acr-20	Caenorhabditis elegans Protein ACR-20, isoform a (acr-20) mRNA, complete cds. [Source:RefSeq mRNA;Acc:NM_001027101]	0.467731	-0.759686	0.635048	0.846841	17	35	20	14	0.511694	1.08319	0.670967	0.479646
WBGene00020464	T12E12.3	Caenorhabditis elegans Protein T12E12.3 (T12E12.3) mRNA, complete cds. [Source:RefSeq mRNA;Acc:NM_068426]	-0.821746	6.87816	0.00499211	0.0861908	3059	2276	4643	3838	92.0748	70.4382	155.765	131.492
WBGene00008581	acl-13	Caenorhabditis elegans Protein ACL-13 (acl-13) mRNA, complete cds. [Source:RefSeq mRNA;Acc:NM_069969]	2.31436	0.994184	0.00283485	0.0623503	173	251	51	26	5.20724	7.76801	1.71097	0.890772
WBGene00022569	ZC239.6	Caenorhabditis elegans Protein ZC239.6 (ZC239.6) mRNA, complete cds. [Source:RefSeq mRNA;Acc:NM_062073]	0.19139	2.14835	0.744153	0.899362	88	151	141	49	2.64877	4.67318	4.73032	1.67876
WBGene00000558	cnc-4	Caenorhabditis elegans Protein CNC-4 (cnc-4) mRNA, complete cds. [Source:RefSeq mRNA;Acc:NM_071015]	-3.81876	-0.512318	0.239466	0.576182	0	0	0	3	0	0	0	0.102781
WBGene00020592	ugt-12	Caenorhabditis elegans Protein UGT-12 (ugt-12) mRNA, complete cds. [Source:RefSeq mRNA;Acc:NM_071908]	-0.00599132	1.04749	0.995424	1	18	51	44	19	0.541794	1.57836	1.47613	0.650949
WBGene00012942	Y47D3B.6	Caenorhabditis elegans Protein Y47D3B.6 (Y47D3B.6) mRNA, complete cds. [Source:RefSeq mRNA;Acc:NM_067070]	0.165977	1.4826	0.857284	0.949253	104	231	126	144	3.13036	7.14904	4.2271	4.93351
WBGene00013103	Y51H4A.7	Caenorhabditis elegans Protein Y51H4A.7 (Y51H4A.7) mRNA, complete cds. [Source:RefSeq mRNA;Acc:NM_070563]	-0.377267	-1.23279	0.7157	0.88777	6	11	9	11	0.180598	0.340431	0.301935	0.376865
WBGene00001169	eef-1A.2	Caenorhabditis elegans Protein EEF-1A.2, isoform a. [Source:RefSeq mRNA;Acc:NM_076922]	1.33896	6.01087	0.00213	0.0540849	2760	3275	968	1180	83.075	101.355	32.4748	40.4273
WBGene00015266	BE0003N10.1	Caenorhabditis elegans Protein BE0003N10.1 (BE0003N10.1) mRNA, complete cds. [Source:RefSeq mRNA;Acc:NM_064923]	-0.0443034	4.43783	0.927693	0.97695	902	548	689	653	27.1499	16.9596	23.1148	22.3721
WBGene00008486	ugt-44	Caenorhabditis elegans Protein UGT-44 (ugt-44) mRNA, complete cds. [Source:RefSeq mRNA;Acc:NM_069532]	-6.53149	-0.314967	0.00919445	0.122582	0	1	22	82	0	0.0309482	0.738064	2.80936
WBGene00008436	DH11.2	Caenorhabditis elegans Protein DH11.2 (DH11.2) mRNA, complete cds. [Source:RefSeq mRNA;Acc:NM_063275]	2.26767	2.98276	0.000445169	0.0219451	480	1018	177	105	14.4478	31.5053	5.93806	3.59735
WBGene00008559	F07H5.8	Caenorhabditis elegans Protein F07H5.8 (F07H5.8) mRNA, complete cds. [Source:RefSeq mRNA;Acc:NM_063473]	2.55166	-0.0864549	0.0181191	0.178921	37	145	15	13	1.11369	4.48749	0.503226	0.445386
WBGene00001820	ham-1	Caenorhabditis elegans Protein HAM-1 (ham-1) mRNA, complete cds. [Source:RefSeq mRNA;Acc:NM_070000]	0.860309	4.16462	0.183711	0.517065	778	1260	660	357	23.4175	38.9948	22.1419	12.231
WBGene00007675	C18D4.6	Caenorhabditis elegans Protein C18D4.6, isoform c. [Source:RefSeq mRNA;Acc:NM_001028497]	2.80186	4.22442	7.3655e-05	0.00676344	1083	906	114	142	32.5979	28.0391	3.82451	4.86498
WBGene00016885	fbxb-97	Caenorhabditis elegans Protein FBXB-97 (fbxb-97) mRNA, complete cds. [Source:RefSeq mRNA;Acc:NM_061692]	0.509351	3.0651	0.280197	0.615271	354	289	200	206	10.6553	8.94404	6.70967	7.05765
WBGene00008622	F09C8.2	Caenorhabditis elegans Protein F09C8.2 (F09C8.2) mRNA, complete cds. [Source:RefSeq mRNA;Acc:NM_078234]	-0.613531	4.36265	0.0674875	0.32854	537	540	757	727	16.1635	16.7121	25.3961	24.9073
WBGene00002056	ifc-2	Caenorhabditis elegans Protein IFC-2, isoform d (ifc-2) mRNA, complete cds. [Source:RefSeq mRNA;Acc:NM_001270046]	-6.84069	-0.311777	0.00187208	0.0502047	0	0	6	20	0	0	0.20129	0.685209
WBGene00010470	cdr-4	Caenorhabditis elegans Protein CDR-4 (cdr-4) mRNA, complete cds. [Source:RefSeq mRNA;Acc:NM_073709]	1.65278	2.16694	0.0105966	0.132876	162	248	81	37	4.87614	7.67516	2.71742	1.26764
WBGene00015692	ugt-25	Caenorhabditis elegans Protein UGT-25 (ugt-25) mRNA, complete cds. [Source:RefSeq mRNA;Acc:NM_059037]	-0.106676	0.861505	0.91188	0.971566	33	22	16	37	0.993288	0.680861	0.536774	1.26764
WBGene00018424	F44E7.2	Caenorhabditis elegans Protein F44E7.2 (F44E7.2) mRNA, complete cds. [Source:RefSeq mRNA;Acc:NM_072111]	0.742282	4.40625	0.0496309	0.287622	952	607	399	437	28.6549	18.7856	13.3858	14.9718
WBGene00018561	gadr-3	Caenorhabditis elegans Protein GADR-3 (gadr-3) mRNA, complete cds. [Source:RefSeq mRNA;Acc:NM_065977]	0.876553	2.21638	0.191098	0.526637	108	250	119	58	3.25076	7.73706	3.99226	1.98711
WBGene00008926	F17H10.2	Caenorhabditis elegans Protein F17H10.2, isoform a. [Source:RefSeq mRNA;Acc:NM_001047780]	1.37316	-1.38238	0.406452	0.70958	2	7	1	2	0.0601993	0.216638	0.0335484	0.0685209
WBGene00012382	ttr-16	Caenorhabditis elegans Protein TTR-16 (ttr-16) mRNA, complete cds. [Source:RefSeq mRNA;Acc:NM_069659]	-0.84754	0.961841	0.448367	0.740428	11	29	15	50	0.331096	0.897499	0.503226	1.71302
WBGene00012783	Y43C5A.3	Caenorhabditis elegans Protein Y43C5A.3 (Y43C5A.3) mRNA, complete cds. [Source:RefSeq mRNA;Acc:NM_069483]	-5.15603	-0.689375	0.0765301	0.349872	0	0	6	2	0	0	0.20129	0.0685209
WBGene00003879	ora-1	Caenorhabditis elegans Protein ORA-1 (ora-1) mRNA, complete cds. [Source:RefSeq mRNA;Acc:NM_068933]	4.20403	-0.42223	0.0417935	0.266079	46	80	6	0	1.38458	2.47586	0.20129	0
WBGene00021160	gba-4	Caenorhabditis elegans Protein GBA-4 (gba-4) mRNA, complete cds. [Source:RefSeq mRNA;Acc:NM_068384]	-3.04726	-0.193847	0.0326408	0.238047	9	3	20	70	0.270897	0.0928447	0.670967	2.39823
WBGene00003093	lys-4	Caenorhabditis elegans Protein LYS-4 (lys-4) mRNA, complete cds. [Source:RefSeq mRNA;Acc:NM_069791]	-5.60561	1.70091	0.0046981	0.0833122	3	7	44	403	0.0902989	0.216638	1.47613	13.807
WBGene00044689	arid-1	Caenorhabditis elegans Protein ARID-1 (arid-1) mRNA, complete cds. [Source:RefSeq mRNA;Acc:NM_001047716]	-0.00259288	4.55089	0.993254	0.999713	748	651	651	610	22.5145	20.1473	21.84	20.8989
WBGene00011713	T11F9.12	Caenorhabditis elegans Protein T11F9.12 (T11F9.12) mRNA, complete cds. [Source:RefSeq mRNA;Acc:NM_073515]	1.01422	1.81823	0.0557496	0.302843	143	115	72	43	4.30425	3.55905	2.41548	1.4732
WBGene00017487	F15E6.6	Caenorhabditis elegans Protein F15E6.6 (F15E6.6) mRNA, complete cds. [Source:RefSeq mRNA;Acc:NM_068130]	1.53823	0.0341591	0.116599	0.425972	31	63	8	21	0.933089	1.94974	0.268387	0.719469
WBGene00019914	clec-150	Caenorhabditis elegans Protein CLEC-150 (clec-150) mRNA, complete cds. [Source:RefSeq mRNA;Acc:NM_064911]	-2.7975	-0.273888	0.0760996	0.349508	11	7	20	93	0.331096	0.216638	0.670967	3.18622
WBGene00020630	T20F7.1	Caenorhabditis elegans Protein T20F7.1 (T20F7.1) mRNA, complete cds. [Source:RefSeq mRNA;Acc:NM_078326]	1.06553	5.51755	0.0135764	0.153355	2454	2784	1467	795	73.8645	86.1599	49.2155	27.2371
WBGene00021378	Y37E11B.6	Caenorhabditis elegans Protein Y37E11B.6 (Y37E11B.6) mRNA, complete cds. [Source:RefSeq mRNA;Acc:NM_067979]	-0.16871	6.02008	0.503115	0.773641	1396	1501	1603	1333	42.0191	46.4533	53.778	45.6692
WBGene00011434	T04D3.5	Caenorhabditis elegans Protein T04D3.5 (T04D3.5) mRNA, complete cds. [Source:RefSeq mRNA;Acc:NM_060944]	-0.0480948	9.17779	0.905965	0.969789	17242	12887	11578	16360	518.978	398.83	388.423	560.501
WBGene00001544	gcy-19	Caenorhabditis elegans Protein GCY-19 (gcy-19) mRNA, complete cds. [Source:RefSeq mRNA;Acc:NM_062090]	5.66287	4.58886	5.22961e-10	7.99398e-06	4405	3984	88	61	132.589	123.298	2.95226	2.08989
WBGene00007331	pho-11	Caenorhabditis elegans Protein PHO-11 (pho-11) mRNA, complete cds. [Source:RefSeq mRNA;Acc:NM_063742]	-1.62797	1.65096	0.00972752	0.126721	42	55	93	177	1.26419	1.70215	3.12	6.0641
WBGene00044300	D1022.9	Caenorhabditis elegans Protein D1022.9 (D1022.9) mRNA, complete cds. [Source:RefSeq mRNA;Acc:NM_001026877]	-0.143751	-1.86825	0.907998	0.970567	7	9	10	6	0.210698	0.278534	0.335484	0.205563
WBGene00015230	tag-344	Caenorhabditis elegans Protein TAG-344 (tag-344) mRNA, complete cds. [Source:RefSeq mRNA;Acc:NM_060385]	3.72685	1.23729	0.00604535	0.0951114	201	245	6	24	6.05003	7.58232	0.20129	0.822251
WBGene00000776	cpl-1	Caenorhabditis elegans Protein CPL-1, isoform a. [Source:RefSeq mRNA;Acc:NM_001269789]	-1.69937	5.14256	0.00697302	0.103485	299	528	556	1858	8.99979	16.3407	18.6529	63.6559
WBGene00007689	C18E9.9	Caenorhabditis elegans Protein C18E9.9 (C18E9.9) mRNA, complete cds. [Source:RefSeq mRNA;Acc:NM_063514]	4.82973	-1.56786	0.0128964	0.149528	16	54	0	2	0.481594	1.67121	0	0.0685209
WBGene00000696	col-122	Caenorhabditis elegans Protein COL-122 (col-122) mRNA, complete cds. [Source:RefSeq mRNA;Acc:NM_069299]	0.11482	2.33686	0.925522	0.976163	197	11	42	128	5.92963	0.340431	1.40903	4.38534
WBGene00016133	C26B9.3	Caenorhabditis elegans Protein C26B9.3 (C26B9.3) mRNA, complete cds. [Source:RefSeq mRNA;Acc:NM_076504]	1.58107	2.70098	0.107575	0.407942	511	138	117	77	15.3809	4.27086	3.92516	2.63805
WBGene00020837	T27A1.5	Caenorhabditis elegans Protein T27A1.5, isoform a. [Source:RefSeq mRNA;Acc:NM_001047347]	3.97664	0.372781	0.00275893	0.0619994	112	187	12	5	3.37116	5.78732	0.40258	0.171302
WBGene00043948	ZC262.7	Protein ZC262.7 [Source:UniProtKB/TrEMBL;Acc:E9P841]	-1.21043	-1.6337	0.387267	0.699736	5	4	8	11	0.150498	0.123793	0.268387	0.376865
WBGene00001398	fat-6	Caenorhabditis elegans Protein FAT-6, isoform a. [Source:RefSeq mRNA;Acc:NM_001268666]	-1.51223	0.534133	0.154359	0.482123	6	30	15	78	0.180598	0.928447	0.503226	2.67232
WBGene00009692	F44E5.5	Caenorhabditis elegans Protein F44E5.4 (F44E5.4) mRNA, complete cds. [Source:RefSeq mRNA;Acc:NM_064108]	1.8275	0.375076	0.173311	0.504136	48	62	26	2	1.44478	1.91879	0.872258	0.0685209
WBGene00015476	C05D9.9	Caenorhabditis elegans Protein C05D9.9, isoform b (C05D9.9) mRNA, complete cds. [Source:RefSeq mRNA;Acc:NM_001047751]	-1.63895	-1.45738	0.36821	0.683317	6	0	1	16	0.180598	0	0.0335484	0.548167
WBGene00011250	R11H6.2	Caenorhabditis elegans Protein R11H6.2 (R11H6.2) mRNA, complete cds. [Source:RefSeq mRNA;Acc:NM_074210]	-0.598816	8.3202	0.0356798	0.248434	8529	7776	13119	9140	256.72	240.654	440.121	313.141
WBGene00015038	nstp-6	Caenorhabditis elegans Protein NSTP-6, isoform b. [Source:RefSeq mRNA;Acc:NM_067970]	1.67749	3.86991	0.00710403	0.104315	1060	565	263	193	31.9056	17.4858	8.82322	6.61227
WBGene00006819	unc-87	Caenorhabditis elegans Protein UNC-87, isoform a. [Source:RefSeq mRNA;Acc:NM_001025921]	0.738511	2.7961	0.0623305	0.317317	229	287	151	128	6.89282	8.88215	5.0658	4.38534
WBGene00006657	twk-2	Caenorhabditis elegans Protein TWK-2 (twk-2) mRNA, complete cds. [Source:RefSeq mRNA;Acc:NM_062385]	4.70254	2.05346	7.20957e-05	0.00670153	552	719	33	11	16.615	22.2518	1.1071	0.376865
WBGene00010362	enu-3.1	Caenorhabditis elegans Protein ENU-3 (enu-3) mRNA, complete cds. [Source:RefSeq mRNA;Acc:NM_066901]	-0.480427	6.63761	0.16026	0.489484	2876	3231	4468	3222	86.5666	99.9938	149.894	110.387
WBGene00003029	lin-44	Caenorhabditis elegans Protein LIN-44, isoform a (lin-44) mRNA, complete cds. [Source:RefSeq mRNA;Acc:NM_001025910]	4.05037	2.34776	6.89937e-05	0.00656521	525	635	37	26	15.8023	19.6521	1.24129	0.890772
WBGene00008031	C39E9.7	Caenorhabditis elegans Protein C39E9.7 (C39E9.7) mRNA, complete cds. [Source:RefSeq mRNA;Acc:NM_070110]	-0.284368	-1.01589	0.789204	0.919776	3	15	13	7	0.0902989	0.464224	0.436129	0.239823
WBGene00020175	T02H6.5	Caenorhabditis elegans Protein T02H6.5 (T02H6.5) mRNA, complete cds. [Source:RefSeq mRNA;Acc:NM_061391]	1.69597	0.273551	0.0570183	0.305069	35	94	23	13	1.05349	2.90913	0.771613	0.445386
WBGene00012330	zip-3	Caenorhabditis elegans Protein ZIP-3 (zip-3) mRNA, complete cds. [Source:RefSeq mRNA;Acc:NM_064518]	0.495528	2.18642	0.314568	0.644768	179	229	135	126	5.38784	7.08715	4.52903	4.31682
WBGene00019819	R02D3.1	Caenorhabditis elegans Protein R02D3.1 (R02D3.1) mRNA, complete cds. [Source:RefSeq mRNA;Acc:NM_067483]	-1.17599	6.31629	0.0506244	0.289829	2128	1432	4698	2547	64.052	44.3179	157.61	87.2614
WBGene00007167	rbg-3	Caenorhabditis elegans Protein RBG-3 (rbg-3) mRNA, complete cds. [Source:RefSeq mRNA;Acc:NM_065578]	-0.24233	8.2408	0.294729	0.62887	11256	8899	12379	9085	338.802	275.408	415.295	311.256
WBGene00010897	lact-3	Caenorhabditis elegans Protein LACT-3 (lact-3) mRNA, complete cds. [Source:RefSeq mRNA;Acc:NM_063898]	-0.85095	6.25964	0.00469323	0.0833122	1778	1758	3467	2287	53.5172	54.407	116.312	78.3537
WBGene00011070	R06F6.7	Caenorhabditis elegans Protein R06F6.7 (R06F6.7) mRNA, complete cds. [Source:RefSeq mRNA;Acc:NM_063926]	1.60767	-1.45564	0.175094	0.506239	37	18	7	9	1.11369	0.557068	0.234839	0.308344
WBGene00012880	Y45F10C.4	Caenorhabditis elegans Protein Y45F10C.4 (Y45F10C.4) mRNA, complete cds. [Source:RefSeq mRNA;Acc:NM_070239]	-1.64782	-1.18476	0.422705	0.721629	1	2	6	3	0.0300996	0.0618965	0.20129	0.102781
WBGene00004224	ptr-10	Caenorhabditis elegans Protein PTR-10 (ptr-10) mRNA, complete cds. [Source:RefSeq mRNA;Acc:NM_059257]	4.43997	2.48245	0.000404557	0.0206825	784	997	49	25	23.5981	30.8554	1.64387	0.856511
WBGene00020445	T12B3.2	Caenorhabditis elegans Protein T12B3.2 (T12B3.2) mRNA, complete cds. [Source:RefSeq mRNA;Acc:NM_068776]	-1.3995	-0.0586564	0.164633	0.494319	6	14	19	29	0.180598	0.433275	0.637419	0.993553
WBGene00019546	glct-6	Caenorhabditis elegans Protein GLCT-6 (glct-6) mRNA, complete cds. [Source:RefSeq mRNA;Acc:NM_001047533]	2.32137	0.963148	0.00123846	0.0394228	164	104	27	21	4.93634	3.21862	0.905806	0.719469
WBGene00010537	mys-2	Caenorhabditis elegans Protein MYS-2 (mys-2) mRNA, complete cds. [Source:RefSeq mRNA;Acc:NM_061066]	-0.159269	3.80244	0.667194	0.862814	575	411	540	450	17.3073	12.7197	18.1161	15.4172
WBGene00020092	pcf-11	Caenorhabditis elegans Protein PCF-11, isoform b (pcf-11) mRNA, complete cds. [Source:RefSeq mRNA;Acc:NM_181962]	0.435088	6.16598	0.0332631	0.240976	2908	2475	1863	1719	87.5298	76.5969	62.5006	58.8937
WBGene00013580	Y79H2A.3	Caenorhabditis elegans Protein Y79H2A.3, isoform b (Y79H2A.3) mRNA, complete cds. [Source:RefSeq mRNA;Acc:NM_001027785]	-0.186491	7.57148	0.511074	0.778496	6472	6086	6644	6221	194.805	188.351	222.895	213.134
WBGene00014793	H40L08.2	Caenorhabditis elegans Protein H40L08.2, isoform b (H40L08.2) mRNA, complete cds. [Source:RefSeq mRNA;Acc:NM_001270323]	1.27161	-0.832455	0.490182	0.765365	0	11	1	3	0	0.340431	0.0335484	0.102781
WBGene00195192	C54F6.16	Caenorhabditis elegans Protein C54F6.16 (C54F6.16) mRNA, complete cds. [Source:RefSeq mRNA;Acc:NM_001269158]	-5.73918	-1.79312	0.016571	0.170003	0	0	3	9	0	0	0.100645	0.308344
WBGene00016658	C45B2.1	Caenorhabditis elegans Protein C45B2.1 (C45B2.1) mRNA, complete cds. [Source:RefSeq mRNA;Acc:NM_076616]	-0.561903	-1.128	0.716127	0.88777	5	1	2	6	0.150498	0.0309482	0.0670967	0.205563
WBGene00010262	F58E10.7	Caenorhabditis elegans Protein F58E10.7 (F58E10.7) mRNA, complete cds. [Source:RefSeq mRNA;Acc:NM_074076]	0.429187	0.881746	0.623141	0.840654	56	71	43	42	1.68558	2.19733	1.44258	1.43894
WBGene00018471	F45E4.6	Protein F45E4.6 [Source:UniProtKB/TrEMBL;Acc:Q94229]	4.34148	1.34932	0.000138217	0.0103063	176	366	14	10	5.29754	11.3271	0.469677	0.342605
WBGene00009065	F22G12.5	Caenorhabditis elegans Protein F22G12.5, isoform a (F22G12.5) mRNA, complete cds. [Source:RefSeq mRNA;Acc:NM_001265159]	0.0136428	7.94906	0.961455	0.985556	9443	9413	8707	8115	284.231	291.316	292.106	278.024
WBGene00001119	dyf-3	Caenorhabditis elegans Protein DYF-3, isoform b. [Source:RefSeq mRNA;Acc:NM_001026124]	5.43543	6.17179	5.18625e-07	0.000330321	5840	4980	132	93	175.782	154.122	4.42839	3.18622
WBGene00006650	tts-1		2.13766	1.49062	0.198579	0.533664	1	63	1	12	0.0300996	1.94974	0.0335484	0.411125
WBGene00016125	C26B2.2	Caenorhabditis elegans Protein C26B2.2 (C26B2.2) mRNA, complete cds. [Source:RefSeq mRNA;Acc:NM_068944]	2.78089	-1.47552	0.0443359	0.273463	45	33	5	5	1.35448	1.02129	0.167742	0.171302
WBGene00018223	bath-13	Caenorhabditis elegans Protein BATH-13 (bath-13) mRNA, complete cds. [Source:RefSeq mRNA;Acc:NM_061886]	1.14576	1.65905	0.261159	0.596957	164	376	22	197	4.93634	11.6365	0.738064	6.74931
WBGene00007302	C04F12.8	Caenorhabditis elegans Protein C04F12.8 (C04F12.8) mRNA, complete cds. [Source:RefSeq mRNA;Acc:NM_060179]	2.45928	-0.426589	0.021161	0.192311	19	73	8	7	0.571893	2.25922	0.268387	0.239823
WBGene00016835	C50F2.1	Caenorhabditis elegans Protein C50F2.1 (C50F2.1) mRNA, complete cds. [Source:RefSeq mRNA;Acc:NM_058854]	3.72593	-1.55204	0.0334134	0.241835	12	35	1	2	0.361196	1.08319	0.0335484	0.0685209
WBGene00006739	ulp-4	Caenorhabditis elegans Protein ULP-4 (ulp-4) mRNA, complete cds. [Source:RefSeq mRNA;Acc:NM_063302]	0.260331	6.00261	0.221925	0.55929	2214	2165	1503	1785	66.6406	67.0029	50.4232	61.1549
WBGene00013040	Y49E10.21	Caenorhabditis elegans Protein Y49E10.21, isoform a. [Source:RefSeq mRNA;Acc:NM_001268243]	0.271928	2.75351	0.454821	0.745205	235	171	149	153	7.07342	5.29215	4.99871	5.24185
WBGene00009533	F38B7.2	Caenorhabditis elegans Protein F38B7.2, isoform a (F38B7.2) mRNA, complete cds. [Source:RefSeq mRNA;Acc:NM_073527]	-2.19698	-2.48535	0.259752	0.595467	0	1	4	1	0	0.0309482	0.134193	0.0342605
WBGene00009350	F32H5.4	Caenorhabditis elegans Protein F32H5.4 (F32H5.4) mRNA, complete cds. [Source:RefSeq mRNA;Acc:NM_073912]	-1.1401	-0.810929	0.419996	0.72007	6	3	5	13	0.180598	0.0928447	0.167742	0.445386
WBGene00001247	elo-9	Caenorhabditis elegans Protein ELO-9 (elo-9) mRNA, complete cds. [Source:RefSeq mRNA;Acc:NM_064685]	-0.397525	-0.403752	0.648509	0.852888	10	11	13	12	0.300996	0.340431	0.436129	0.411125
WBGene00004916	snr-3	Caenorhabditis elegans Protein SNR-3 (snr-3) mRNA, complete cds. [Source:RefSeq mRNA;Acc:NM_062905]	-0.549159	5.78643	0.0970533	0.390646	1792	1126	1722	2106	53.9386	34.8477	57.7703	72.1525
WBGene00004190	pars-2	Caenorhabditis elegans Protein PARS-2, isoform d (pars-2) mRNA, complete cds. [Source:RefSeq mRNA;Acc:NM_001129053]	-0.795289	6.60281	0.00640948	0.0982409	2819	1688	3825	3199	84.8509	52.2406	128.323	109.599
WBGene00007599	C15A11.7	Caenorhabditis elegans Protein C15A11.7, isoform a (C15A11.7) mRNA, complete cds. [Source:RefSeq mRNA;Acc:NM_059691]	-0.349665	-0.325905	0.770271	0.912671	17	5	5	20	0.511694	0.154741	0.167742	0.685209
WBGene00012173	W01B6.6	Caenorhabditis elegans Protein W01B6.6 (W01B6.6) mRNA, complete cds. [Source:RefSeq mRNA;Acc:NM_069426]	4.64875	-0.0612163	0.00159791	0.0454854	92	191	6	4	2.76917	5.91111	0.20129	0.137042
WBGene00013008	clec-146	Caenorhabditis elegans Protein CLEC-146, isoform b (clec-146) mRNA, complete cds. [Source:RefSeq mRNA;Acc:NM_001267473]	1.71164	-0.0455519	0.194809	0.531237	15	43	15	1	0.451495	1.33077	0.503226	0.0342605
WBGene00017262	F08F3.4	Caenorhabditis elegans Protein F08F3.4 (F08F3.4) mRNA, complete cds. [Source:RefSeq mRNA;Acc:NM_072032]	-0.0812703	-0.553084	0.948685	0.982187	8	13	6	14	0.240797	0.402327	0.20129	0.479646
WBGene00045238	rpr-1		2.97414	0.647639	0.0619302	0.316795	9	62	3	5	0.270897	1.91879	0.100645	0.171302
WBGene00022322	Y82E9BL.5	Caenorhabditis elegans Protein Y82E9BL.5 (Y82E9BL.5) mRNA, complete cds. [Source:RefSeq mRNA;Acc:NM_064988]	-0.596798	-1.70188	0.719737	0.888612	0	10	13	1	0	0.309482	0.436129	0.0342605
WBGene00004902	snf-3	Caenorhabditis elegans Protein SNF-3 (snf-3) mRNA, complete cds. [Source:RefSeq mRNA;Acc:NM_061509]	2.61004	1.57544	0.00818636	0.115015	100	358	41	27	3.00996	11.0795	1.37548	0.925032
WBGene00013119	Y51H4A.25	Caenorhabditis elegans Protein Y51H4A.25, isoform a. [Source:RefSeq mRNA;Acc:NM_001028310]	-4.50245	-0.169393	0.00577576	0.0934267	0	4	34	53	0	0.123793	1.14064	1.8158
WBGene00012835	ani-3	Caenorhabditis elegans Protein ANI-3 (ani-3) mRNA, complete cds. [Source:RefSeq mRNA;Acc:NM_075413]	-0.623038	8.7464	0.211321	0.549456	11532	11984	19385	13294	347.109	370.884	650.335	455.458
WBGene00003178	mec-17	Caenorhabditis elegans Protein MEC-17 (mec-17) mRNA, complete cds. [Source:RefSeq mRNA;Acc:NM_068936]	0.367848	0.591476	0.639295	0.84836	88	150	104	63	2.64877	4.64224	3.48903	2.15841
WBGene00001492	frm-5.1	Caenorhabditis elegans Protein FRM-5.1, isoform b (frm-5.1) mRNA, complete cds. [Source:RefSeq mRNA;Acc:NM_001268287]	0.151488	0.409875	0.797211	0.923367	40	39	32	32	1.20399	1.20698	1.07355	1.09633
WBGene00003947	pbs-1	Caenorhabditis elegans Protein PBS-1 (pbs-1) mRNA, complete cds. [Source:RefSeq mRNA;Acc:NM_067724]	-0.305727	6.6869	0.284795	0.62067	3627	2977	3381	3952	109.171	92.1329	113.427	135.397
WBGene00001118	dyf-2	Caenorhabditis elegans Protein DYF-2, isoform a. [Source:RefSeq mRNA;Acc:NM_001083186]	0.314031	2.60533	0.534115	0.792494	229	329	299	108	6.89282	10.182	10.031	3.70013
WBGene00015355	C02F12.5	Caenorhabditis elegans Protein C02F12.5 (C02F12.5) mRNA, complete cds. [Source:RefSeq mRNA;Acc:NM_076231]	-3.07506	1.37969	0.216347	0.554268	0	2	13	4	0	0.0618965	0.436129	0.137042
WBGene00006053	ssq-4	Caenorhabditis elegans Protein SSQ-4 (ssq-4) mRNA, complete cds. [Source:RefSeq mRNA;Acc:NM_068303]	-2.47079	0.817338	0.150651	0.476288	4	1	19	7	0.120399	0.0309482	0.637419	0.239823
WBGene00012672	Y39B6A.10	Caenorhabditis elegans Protein Y39B6A.10 (Y39B6A.10) mRNA, complete cds. [Source:RefSeq mRNA;Acc:NM_171598]	0.109183	3.07179	0.761011	0.907731	259	180	207	159	7.79581	5.57068	6.94451	5.44741
WBGene00004088	ppk-2	Caenorhabditis elegans Protein PPK-2 (ppk-2) mRNA, complete cds. [Source:RefSeq mRNA;Acc:NM_065099]	-0.188573	4.58806	0.582597	0.818377	863	773	775	901	25.976	23.923	26	30.8687
WBGene00016330	C32E12.4	Caenorhabditis elegans Protein C32E12.4 (C32E12.4) mRNA, complete cds. [Source:RefSeq mRNA;Acc:NM_059145]	4.23441	4.30415	1.84364e-06	0.000700086	1827	3667	143	121	54.992	113.487	4.79742	4.14551
WBGene00008571	prmn-1	Caenorhabditis elegans Protein PRMN-1 (prmn-1) mRNA, complete cds. [Source:RefSeq mRNA;Acc:NM_077506]	-0.298518	1.81694	0.666694	0.862482	56	99	121	52	1.68558	3.06388	4.05935	1.78154
WBGene00019997	R10F2.6	Caenorhabditis elegans Protein R10F2.6 (R10F2.6) mRNA, complete cds. [Source:RefSeq mRNA;Acc:NM_065241]	-1.32106	4.55062	0.0230559	0.203248	559	405	1324	845	16.8257	12.534	44.418	28.9501
WBGene00013704	Y106G6D.8	Caenorhabditis elegans Protein Y106G6D.8 (Y106G6D.8) mRNA, complete cds. [Source:RefSeq mRNA;Acc:NM_001026535]	0.0896236	0.200047	0.944253	0.981841	5	23	20	4	0.150498	0.71181	0.670967	0.137042
WBGene00045095	mrpr-1		1.08395	-1.47277	0.56267	0.806844	3	16	3	5	0.0902989	0.495172	0.100645	0.171302
WBGene00006754	unc-15	Caenorhabditis elegans Protein UNC-15, isoform a. [Source:RefSeq mRNA;Acc:NM_059684]	0.00310285	6.62449	0.994825	1	2438	3456	3496	1829	73.3829	106.957	117.285	62.6624
WBGene00008871	tag-314	Caenorhabditis elegans Protein TAG-314 (tag-314) mRNA, complete cds. [Source:RefSeq mRNA;Acc:NM_182434]	4.26342	-1.48164	0.0180725	0.178575	20	27	2	0	0.601993	0.835603	0.0670967	0
WBGene00006787	unc-52	Caenorhabditis elegans Protein UNC-52, isoform e. [Source:RefSeq mRNA;Acc:NM_064643]	0.734624	2.90249	0.160361	0.489669	245	653	303	187	7.37441	20.2092	10.1652	6.4067
WBGene00007512	C10C6.3	Caenorhabditis elegans Protein C10C6.3, isoform b (C10C6.3) mRNA, complete cds. [Source:RefSeq mRNA;Acc:NM_001276860]	3.59239	-0.892568	0.0200012	0.188116	18	25	1	2	0.541794	0.773706	0.0335484	0.0685209
WBGene00001598	glh-1	Caenorhabditis elegans Protein GLH-1 (glh-1) mRNA, complete cds. [Source:RefSeq mRNA;Acc:NM_059562]	-0.0439002	11.0243	0.899411	0.96602	74364	65984	77233	53170	2238.33	2042.09	2591.04	1821.63
WBGene00016785	C49G7.7	Caenorhabditis elegans Protein C49G7.7 (C49G7.7) mRNA, complete cds. [Source:RefSeq mRNA;Acc:NM_071724]	6.85562	-2.11664	0.00964199	0.126188	2	27	0	0	0.0601993	0.835603	0	0
WBGene00018073	F35H10.10	Caenorhabditis elegans Protein F35H10.10 (F35H10.10) mRNA, complete cds. [Source:RefSeq mRNA;Acc:NM_068999]	4.37387	4.34811	8.0389e-06	0.00186186	1468	1454	82	45	44.1863	44.9987	2.75097	1.54172
WBGene00016150	hint-3	Caenorhabditis elegans Protein HINT-3, isoform b. [Source:RefSeq mRNA;Acc:NM_001269160]	0.0632157	1.87713	0.92985	0.977486	124	61	45	113	3.73236	1.88784	1.50968	3.87143
WBGene00018877	aman-1	Caenorhabditis elegans Protein AMAN-1 (aman-1) mRNA, complete cds. [Source:RefSeq mRNA;Acc:NM_076410]	2.44652	1.65152	0.162271	0.492151	229	562	4	126	6.89282	17.3929	0.134193	4.31682
WBGene00022389	pde-6	Caenorhabditis elegans Protein PDE-6, isoform b (pde-6) mRNA, complete cds. [Source:RefSeq mRNA;Acc:NM_001129083]	-0.986215	1.25548	0.120547	0.431862	43	47	89	72	1.29428	1.45457	2.98581	2.46675
WBGene00006902	vet-6	Caenorhabditis elegans Protein VET-6 (vet-6) mRNA, complete cds. [Source:RefSeq mRNA;Acc:NM_060931]	2.10963	-0.370382	0.111367	0.415695	19	149	5	30	0.571893	4.61129	0.167742	1.02781
WBGene00008886	F16C3.2	Caenorhabditis elegans Protein F16C3.2 (F16C3.2) mRNA, complete cds. [Source:RefSeq mRNA;Acc:NM_060272]	2.15253	1.05349	0.0570757	0.3051	64	124	16	22	1.92638	3.83758	0.536774	0.75373
WBGene00013027	Y49A3A.4	Caenorhabditis elegans Protein Y49A3A.4 (Y49A3A.4) mRNA, complete cds. [Source:RefSeq mRNA;Acc:NM_074161]	0.153427	1.10505	0.857249	0.949253	39	86	68	34	1.17389	2.66155	2.28129	1.16486
WBGene00045410	E01G4.7		1.81365	6.08553	0.00166025	0.0464335	9491	5947	1631	2303	285.676	184.049	54.7174	78.9018
WBGene00022175	Y71H2AM.10	Caenorhabditis elegans Protein Y71H2AM.10 (Y71H2AM.10) mRNA, complete cds. [Source:RefSeq mRNA;Acc:NM_065204]	-0.195853	3.74391	0.632592	0.84534	569	533	524	611	17.1267	16.4954	17.5793	20.9331
WBGene00044728	Y53F4B.45		1.33335	1.58323	0.124598	0.438466	57	290	64	61	1.71568	8.97499	2.1471	2.08989
WBGene00018437	btb-8	Caenorhabditis elegans Protein BTB-8 (btb-8) mRNA, complete cds. [Source:RefSeq mRNA;Acc:NM_061656]	0.716309	-1.41407	0.58829	0.820269	16	17	9	9	0.481594	0.52612	0.301935	0.308344
WBGene00008584	F08G5.6	Caenorhabditis elegans Protein F08G5.6 (F08G5.6) mRNA, complete cds. [Source:RefSeq mRNA;Acc:NM_069973]	-1.82247	-1.34129	0.341369	0.665017	0	7	6	17	0	0.216638	0.20129	0.582428
WBGene00003497	mup-4	Caenorhabditis elegans Protein MUP-4 (mup-4) mRNA, complete cds. [Source:RefSeq mRNA;Acc:NM_066244]	4.73361	4.86159	6.40803e-08	0.000157062	3526	6118	146	181	106.131	189.341	4.89806	6.20114
WBGene00023484	Y54G2A.37	Caenorhabditis elegans Protein Y54G2A.37. [Source:RefSeq mRNA;Acc:NM_001028331]	3.6294	0.121764	0.00618236	0.0960267	90	38	1	8	2.70897	1.17603	0.0335484	0.274084
WBGene00002189	kin-1	Caenorhabditis elegans Protein KIN-1, isoform j. [Source:RefSeq mRNA;Acc:NM_170959]	0.67411	2.37227	0.218221	0.555615	206	379	199	133	6.20053	11.7294	6.67613	4.55664
WBGene00000216	asp-3	Caenorhabditis elegans Protein ASP-3 (asp-3) mRNA, complete cds. [Source:RefSeq mRNA;Acc:NM_076741]	-6.81582	3.23601	0.00609528	0.0954636	9	7	110	1522	0.270897	0.216638	3.69032	52.1444
WBGene00009895	scl-2	Caenorhabditis elegans Protein SCL-2, isoform a. [Source:RefSeq mRNA;Acc:NM_070102]	-2.58408	-1.20721	0.119458	0.430366	2	8	3	52	0.0601993	0.247586	0.100645	1.78154
WBGene00003175	mec-12	Caenorhabditis elegans Protein MEC-12 (mec-12) mRNA, complete cds. [Source:RefSeq mRNA;Acc:NM_065262]	1.4192	1.69255	0.0397628	0.261425	213	320	101	79	6.41122	9.90344	3.38839	2.70658
WBGene00013690	Y105E8B.5	Caenorhabditis elegans Protein Y105E8B.5 (Y105E8B.5) mRNA, complete cds. [Source:RefSeq mRNA;Acc:NM_061144]	-0.6348	4.74861	0.0402377	0.262767	889	610	1228	866	26.7586	18.8784	41.1974	29.6696
WBGene00017780	F25E2.2	Caenorhabditis elegans Protein F25E2.2, isoform a. [Source:RefSeq mRNA;Acc:NM_001270049]	-2.33098	0.0372505	0.167691	0.497548	0	2	3	7	0	0.0618965	0.100645	0.239823
WBGene00010110	F55D12.1	Caenorhabditis elegans Protein F55D12.1 (F55D12.1) mRNA, complete cds. [Source:RefSeq mRNA;Acc:NM_059777]	3.07267	-0.466475	0.00465813	0.0829885	55	151	12	10	1.65548	4.67318	0.40258	0.342605
WBGene00006604	tra-1	Caenorhabditis elegans Protein TRA-1, isoform a. [Source:RefSeq mRNA;Acc:NM_001027709]	-0.685685	3.46943	0.087418	0.370877	336	180	407	338	10.1135	5.57068	13.6542	11.58
WBGene00003006	lin-17	Caenorhabditis elegans Protein LIN-17, isoform a. [Source:RefSeq mRNA;Acc:NM_001026642]	1.90432	2.02525	0.00470602	0.0833256	230	241	49	64	6.92292	7.45853	1.64387	2.19267
WBGene00010049	F54D5.3	Caenorhabditis elegans Protein F54D5.3 (F54D5.3) mRNA, complete cds. [Source:RefSeq mRNA;Acc:NM_064072]	0.450588	-1.02986	0.656327	0.856886	15	32	13	18	0.451495	0.990344	0.436129	0.616688
WBGene00001402	fbf-2	Caenorhabditis elegans Protein FBF-2 (fbf-2) mRNA, complete cds. [Source:RefSeq mRNA;Acc:NM_062819]	-0.223833	7.57003	0.448072	0.740378	6508	5478	7402	5208	195.888	169.534	248.325	178.428
WBGene00003766	nlp-28	Caenorhabditis elegans Protein NLP-28 (nlp-28) mRNA, complete cds. [Source:RefSeq mRNA;Acc:NM_071709]	-3.27107	-1.26158	0.289525	0.62487	0	0	2	0	0	0	0.0670967	0
WBGene00012326	W07E11.1	Caenorhabditis elegans Protein W07E11.1, isoform b (W07E11.1) mRNA, complete cds. [Source:RefSeq mRNA;Acc:NM_001277038]	-0.597321	7.91434	0.0346994	0.245677	7196	5405	8681	8451	216.597	167.275	291.233	289.535
WBGene00008706	gba-3	Caenorhabditis elegans Protein GBA-3, isoform d. [Source:RefSeq mRNA;Acc:NM_001269036]	-1.89249	-2.25731	0.357871	0.675374	0	1	3	1	0	0.0309482	0.100645	0.0342605
WBGene00007867	C32H11.4	Caenorhabditis elegans Protein C32H11.4 (C32H11.4) mRNA, complete cds. [Source:RefSeq mRNA;Acc:NM_070065]	-8.7075	-0.885451	0.00760774	0.108593	0	0	3	92	0	0	0.100645	3.15196
WBGene00008194	C49C3.4	Caenorhabditis elegans Protein C49C3.4 (21ur-11407) mRNA, complete cds. [Source:RefSeq mRNA;Acc:NM_070679]	-0.776897	-0.0422168	0.620316	0.838535	0	32	18	32	0	0.990344	0.603871	1.09633
WBGene00021885	Y54G2A.20		1.44599	1.91413	0.0329655	0.239501	247	256	128	39	7.43461	7.92275	4.29419	1.33616
WBGene00020249	T05C1.2	Caenorhabditis elegans Protein T05C1.2 (T05C1.2) mRNA, complete cds. [Source:RefSeq mRNA;Acc:NM_062391]	-1.79702	-2.18481	0.247198	0.583673	1	2	6	4	0.0300996	0.0618965	0.20129	0.137042
WBGene00002017	hsp-16.11	Caenorhabditis elegans Protein HSP-16.1 (hsp-16.1) mRNA, complete cds. [Source:RefSeq mRNA;Acc:NM_072953]	0.103192	1.5481	0.932257	0.978137	31	68	75	9	0.933089	2.10448	2.51613	0.308344
WBGene00000020	abt-2	Caenorhabditis elegans Protein ABT-2 (abt-2) mRNA, complete cds. [Source:RefSeq mRNA;Acc:NM_058548]	2.2832	2.68933	0.00167841	0.0467325	469	613	135	66	14.1167	18.9713	4.52903	2.26119
WBGene00015570	C07F11.2	Protein C07F11.2 [Source:RefSeq peptide;Acc:NP_490732]	5.73331	2.33762	0.000558341	0.0257849	884	720	21	6	26.6081	22.2827	0.704516	0.205563
WBGene00022856	cth-2	Caenorhabditis elegans Protein CTH-2 (cth-2) mRNA, complete cds. [Source:RefSeq mRNA;Acc:NM_063048]	-0.0974546	6.79917	0.700037	0.881063	4296	3999	4916	3089	129.308	123.762	164.924	105.831
WBGene00012911	acl-7	Caenorhabditis elegans Protein ACL-7 (acl-7) mRNA, complete cds. [Source:RefSeq mRNA;Acc:NM_064324]	0.949771	1.81563	0.179885	0.512482	129	137	66	58	3.88285	4.23991	2.21419	1.98711
WBGene00003771	nlp-33	Caenorhabditis elegans Protein NLP-33 (nlp-33) mRNA, complete cds. [Source:RefSeq mRNA;Acc:NM_073433]	-0.920108	-0.53905	0.554118	0.802688	6	1	3	9	0.180598	0.0309482	0.100645	0.308344
WBGene00008211	C49F5.7	Caenorhabditis elegans Protein C49F5.7 (C49F5.7) mRNA, complete cds. [Source:RefSeq mRNA;Acc:NM_077607]	-1.49184	-0.72544	0.40963	0.7122	1	2	2	6	0.0300996	0.0618965	0.0670967	0.205563
WBGene00015713	C12D12.1	Caenorhabditis elegans Protein C12D12.1, isoform b. [Source:RefSeq mRNA;Acc:NM_076201]	-9.60139	-0.306608	0.00101902	0.0352416	0	0	20	157	0	0	0.670967	5.37889
WBGene00003238	mig-1	Caenorhabditis elegans Protein MIG-1, isoform b (mig-1) mRNA, complete cds. [Source:RefSeq mRNA;Acc:NM_001026573]	-1.40402	3.6506	0.0533628	0.295543	218	243	719	384	6.56172	7.52042	24.1213	13.156
WBGene00015116	B0286.3	Caenorhabditis elegans Protein B0286.3 (B0286.3) mRNA, complete cds. [Source:RefSeq mRNA;Acc:NM_062370]	-0.451173	3.2434	0.356602	0.674896	333	218	419	259	10.0232	6.74672	14.0568	8.87346
WBGene00020840	T27A3.4	Caenorhabditis elegans Protein T27A3.4 (T27A3.4) mRNA, complete cds. [Source:RefSeq mRNA;Acc:NM_059359]	1.42262	0.246511	0.399558	0.706086	37	49	26	3	1.11369	1.51646	0.872258	0.102781
WBGene00005027	sra-1	Caenorhabditis elegans Protein SRA-1 (sra-1) mRNA, complete cds. [Source:RefSeq mRNA;Acc:NM_063641]	0.866	-1.53373	0.598914	0.826413	2	28	14	1	0.0601993	0.866551	0.469677	0.0342605
WBGene00012968	Y48A6B.7	Caenorhabditis elegans Protein Y48A6B.7 (Y48A6B.7) mRNA, complete cds. [Source:RefSeq mRNA;Acc:NM_067017]	0.59651	-1.28367	0.587727	0.820081	26	18	10	16	0.782591	0.557068	0.335484	0.548167
WBGene00016119	C25H3.10	Caenorhabditis elegans Protein C25H3.10, isoform a. [Source:RefSeq mRNA;Acc:NM_001026810]	0.623696	-0.909779	0.584796	0.818976	29	16	7	19	0.87289	0.495172	0.234839	0.650949
WBGene00007390	C06H2.6	Caenorhabditis elegans Protein C06H2.6 (C06H2.6) mRNA, complete cds. [Source:RefSeq mRNA;Acc:NM_171539]	-0.164042	5.51297	0.462542	0.748601	1243	1238	1321	1183	37.4139	38.3139	44.3174	40.5301
WBGene00006772	unc-36	Caenorhabditis elegans Protein UNC-36, isoform a. [Source:RefSeq mRNA;Acc:NM_001047386]	4.60821	3.03206	3.14996e-07	0.000253896	1197	1617	59	45	36.0293	50.0433	1.97935	1.54172
WBGene00003604	nhr-5	Caenorhabditis elegans Protein NHR-5, isoform a (nhr-5) mRNA, complete cds. [Source:RefSeq mRNA;Acc:NM_070455]	0.01041	-0.971611	0.994526	1	3	27	9	18	0.0902989	0.835603	0.301935	0.616688
WBGene00013877	ZC376.6	Caenorhabditis elegans Protein ZC376.6, isoform b (ZC376.6) mRNA, complete cds. [Source:RefSeq mRNA;Acc:NM_001269640]	-0.428886	9.06506	0.152763	0.47969	15003	13660	21587	13217	451.585	422.753	724.209	452.82
WBGene00013039	scav-3	Caenorhabditis elegans Protein SCAV-3 (scav-3) mRNA, complete cds. [Source:RefSeq mRNA;Acc:NM_067224]	-0.0309514	5.77234	0.905357	0.969451	1693	1594	1405	1615	50.9587	49.3315	47.1355	55.3306
WBGene00000219	asp-6	Caenorhabditis elegans Protein ASP-6 (asp-6) mRNA, complete cds. [Source:RefSeq mRNA;Acc:NM_072732]	-4.95678	0.54461	0.0135752	0.153355	1	5	13	161	0.0300996	0.154741	0.436129	5.51593
WBGene00164968	K08H2.10	Caenorhabditis elegans Protein K08H2.10 (K08H2.10) mRNA, complete cds. [Source:RefSeq mRNA;Acc:NM_001270288]	1.11735	0.792294	0.142103	0.463844	32	86	17	32	0.963189	2.66155	0.570322	1.09633
WBGene00006592	dpy-31	Caenorhabditis elegans Protein DPY-31, isoform a (dpy-31) mRNA, complete cds. [Source:RefSeq mRNA;Acc:NM_001027560]	2.61851	3.24953	5.17363e-06	0.00141222	1024	1001	167	130	30.822	30.9792	5.60258	4.45386
WBGene00077490	M03A1.8	Caenorhabditis elegans Protein M03A1.8 (M03A1.8) mRNA, complete cds. [Source:RefSeq mRNA;Acc:NM_001129152]	1.39838	0.112229	0.239225	0.575941	8	65	10	15	0.240797	2.01164	0.335484	0.513907
WBGene00015984	C18G1.6	Caenorhabditis elegans Protein C18G1.6 (C18G1.6) mRNA, complete cds. [Source:RefSeq mRNA;Acc:NM_071875]	0.819691	-0.698341	0.468917	0.752278	44	19	23	9	1.32438	0.588017	0.771613	0.308344
WBGene00014505	T05E11.9		0.511283	4.46218	0.289171	0.624549	996	1496	918	663	29.9792	46.2986	30.7974	22.7147
WBGene00017980	F32B5.7	Caenorhabditis elegans Protein F32B5.7 (F32B5.7) mRNA, complete cds. [Source:RefSeq mRNA;Acc:NM_058621]	4.69436	5.36809	4.44562e-05	0.00510945	3798	2427	183	34	114.318	75.1114	6.13935	1.16486
WBGene00010005	cnc-7	Caenorhabditis elegans Protein CNC-7 (cnc-7) mRNA, complete cds. [Source:RefSeq mRNA;Acc:NM_075529]	-4.76304	-1.05306	0.093491	0.383755	0	0	2	4	0	0	0.0670967	0.137042
WBGene00019151	pck-3	Caenorhabditis elegans Protein PCK-3 (pck-3) mRNA, complete cds. [Source:RefSeq mRNA;Acc:NM_068486]	-1.54134	-0.988595	0.296461	0.629652	0	4	5	6	0	0.123793	0.167742	0.205563
WBGene00006609	tre-3	Caenorhabditis elegans Protein TRE-3, isoform b (tre-3) mRNA, complete cds. [Source:RefSeq mRNA;Acc:NM_001269432]	0.252841	0.771794	0.68223	0.869917	49	71	53	38	1.47488	2.19733	1.77806	1.3019
WBGene00009723	F45D3.3	Caenorhabditis elegans Protein F45D3.3 (F45D3.3) mRNA, complete cds. [Source:RefSeq mRNA;Acc:NM_073741]	1.16983	2.4315	0.232446	0.569171	68	191	43	61	2.04678	5.91111	1.44258	2.08989
WBGene00021398	Y38C1AA.7	Caenorhabditis elegans Protein Y38C1AA.7 (Y38C1AA.7) mRNA, complete cds. [Source:RefSeq mRNA;Acc:NM_067471]	0.376173	1.20288	0.817964	0.932742	63	1	33	11	1.89628	0.0309482	1.1071	0.376865
WBGene00006384	taf-3	Caenorhabditis elegans Protein TAF-3, isoform a. [Source:RefSeq mRNA;Acc:NM_001270343]	0.610343	4.21669	0.0974719	0.390834	597	1010	477	474	17.9695	31.2577	16.0026	16.2395
WBGene00000051	acr-12	Caenorhabditis elegans Protein ACR-12 (acr-12) mRNA, complete cds. [Source:RefSeq mRNA;Acc:NM_077861]	0.698565	0.111048	0.459492	0.74724	46	19	30	6	1.38458	0.588017	1.00645	0.205563
WBGene00004858	sma-4	Caenorhabditis elegans Protein SMA-4, isoform a. [Source:RefSeq mRNA;Acc:NM_001047399]	3.88054	4.00675	1.9552e-07	0.000199247	1867	1415	99	101	56.196	43.7918	3.32129	3.46031
WBGene00011737	sqst-1	Caenorhabditis elegans Protein T12G3.1, isoform a. [Source:RefSeq mRNA;Acc:NM_001268679]	4.20696	4.73404	1.24502e-08	8.32224e-05	3268	3505	159	171	98.3656	108.474	5.33419	5.85854
WBGene00013043	arrd-16	Caenorhabditis elegans Protein ARRD-16, isoform a (arrd-16) mRNA, complete cds. [Source:RefSeq mRNA;Acc:NM_067228]	0.391703	-0.427256	0.659052	0.858226	24	37	25	17	0.722391	1.14508	0.838709	0.582428
WBGene00015688	C10G11.8	Caenorhabditis elegans Protein C10G11.8 (C10G11.8) mRNA, complete cds. [Source:RefSeq mRNA;Acc:NM_059410]	1.37125	0.639078	0.470592	0.753007	17	12	10	0	0.511694	0.371379	0.335484	0
WBGene00000562	cng-1	Caenorhabditis elegans Protein CNG-1, isoform b (cng-1) mRNA, complete cds. [Source:RefSeq mRNA;Acc:NM_001129446]	3.4093	2.437	0.036291	0.25147	164	331	25	17	4.93634	10.2439	0.838709	0.582428
WBGene00007025	mdt-29	Caenorhabditis elegans Protein MDT-29 (mdt-29) mRNA, complete cds. [Source:RefSeq mRNA;Acc:NM_067446]	-0.137826	5.63049	0.754519	0.904665	1554	1806	1729	1604	46.7748	55.8925	58.0051	54.9538
WBGene00012490	Y19D2B.2	Caenorhabditis elegans Protein Y19D2B.2 (Y19D2B.2) mRNA, complete cds. [Source:RefSeq mRNA;Acc:NM_001027248]	0.307964	-2.17482	0.832997	0.940013	10	8	5	8	0.300996	0.247586	0.167742	0.274084
WBGene00003014	lin-28	Caenorhabditis elegans Protein LIN-28, isoform a. [Source:RefSeq mRNA;Acc:NM_001025914]	-0.381068	3.2507	0.457026	0.745741	164	150	184	184	4.93634	4.64224	6.1729	6.30392
WBGene00009867	F49C5.4	Caenorhabditis elegans Protein F49C5.4 (F49C5.4) mRNA, complete cds. [Source:RefSeq mRNA;Acc:NM_064278]	0.298433	-0.470585	0.753174	0.903903	38	17	19	21	1.14379	0.52612	0.637419	0.719469
WBGene00021247	Y22D7AL.9	Caenorhabditis elegans Protein Y22D7AL.9 (Y22D7AL.9) mRNA, complete cds. [Source:RefSeq mRNA;Acc:NM_065026]	-0.997548	3.46591	0.01095	0.135532	244	283	451	497	7.34431	8.75835	15.1303	17.0274
WBGene00220259	ZK418.13	Caenorhabditis elegans Protein ZK418.13 (ZK418.13) mRNA, complete cds. [Source:RefSeq mRNA;Acc:NM_001276778]	1.54457	3.97464	0.0653395	0.323922	907	911	333	229	27.3004	28.1938	11.1716	7.84564
WBGene00002263	lea-1	Caenorhabditis elegans Protein LEA-1, isoform g. [Source:RefSeq mRNA;Acc:NM_001269233]	2.47552	9.93013	1.31503e-05	0.00239304	50460	57405	8878	8601	1518.83	1776.58	297.842	294.674
WBGene00019247	syp-4	Caenorhabditis elegans Protein SYP-4 (syp-4) mRNA, complete cds. [Source:RefSeq mRNA;Acc:NM_059559]	-0.453532	9.25393	0.0673306	0.328194	16803	13719	21609	16026	505.764	424.579	724.947	549.058
WBGene00013336	pnc-2	Caenorhabditis elegans Protein PNC-2 (pnc-2) mRNA, complete cds. [Source:RefSeq mRNA;Acc:NM_001028360]	0.0820976	-1.33678	0.949218	0.982412	1	6	4	2	0.0300996	0.185689	0.134193	0.0685209
WBGene00017934	F30B5.4	Caenorhabditis elegans Protein F30B5.4 (F30B5.4) mRNA, complete cds. [Source:RefSeq mRNA;Acc:NM_068113]	0.0328433	5.79506	0.922524	0.97475	2740	1293	1254	2267	82.473	40.0161	42.0697	77.6684
WBGene00006363	syd-1	Caenorhabditis elegans Protein SYD-1, isoform a. [Source:RefSeq mRNA;Acc:NM_001026975]	5.09514	1.06035	0.000503828	0.0240673	127	632	13	7	3.82265	19.5593	0.436129	0.239823
WBGene00004995	spp-10	Caenorhabditis elegans Protein SPP-10, isoform b. [Source:RefSeq mRNA;Acc:NM_171399]	-0.153981	5.31881	0.637752	0.847615	1022	1209	1051	1185	30.7618	37.4164	35.2593	40.5986
WBGene00001228	eif-3.E	Caenorhabditis elegans Protein EIF-3.E (eif-3.E) mRNA, complete cds. [Source:RefSeq mRNA;Acc:NM_060384]	-0.12812	4.3673	0.745269	0.90007	532	353	416	452	16.013	10.9247	13.9561	15.4857
WBGene00006575	tir-1	Caenorhabditis elegans Protein TIR-1, isoform c (tir-1) mRNA, complete cds. [Source:RefSeq mRNA;Acc:NM_001026080]	1.68495	3.91616	0.00463081	0.0826947	1418	1314	509	258	42.6813	40.666	17.0761	8.8392
WBGene00001171	egl-2	Caenorhabditis elegans Protein EGL-2 (egl-2) mRNA, complete cds. [Source:RefSeq mRNA;Acc:NM_071001]	1.55383	-0.83437	0.230951	0.56779	14	16	1	8	0.421395	0.495172	0.0335484	0.274084
WBGene00004135	pqn-48	Caenorhabditis elegans Protein PQN-48 (pqn-48) mRNA, complete cds. [Source:RefSeq mRNA;Acc:NM_062310]	-0.589559	4.5384	0.143516	0.465872	944	521	1185	796	28.4141	16.124	39.7548	27.2713
WBGene00000535	cpi-1	Caenorhabditis elegans Protein CPI-1 (cpi-1) mRNA, complete cds. [Source:RefSeq mRNA;Acc:NM_068514]	2.86106	5.65881	0.00266247	0.0615711	1020	5512	462	356	30.7016	170.587	15.4993	12.1967
WBGene00022528	srt-13	Caenorhabditis elegans Protein SRT-13 (srt-13) mRNA, complete cds. [Source:RefSeq mRNA;Acc:NM_071772]	1.98247	-1.99965	0.275011	0.610666	9	5	1	2	0.270897	0.154741	0.0335484	0.0685209
WBGene00018980	F56F4.3	Caenorhabditis elegans Protein F56F4.3 (F56F4.3) mRNA, complete cds. [Source:RefSeq mRNA;Acc:NM_059369]	2.96269	-0.405554	0.0398984	0.262068	27	120	13	4	0.81269	3.71379	0.436129	0.137042
WBGene00009514	F37H8.5	Caenorhabditis elegans Protein F37H8.5 (F37H8.5) mRNA, complete cds. [Source:RefSeq mRNA;Acc:NM_063996]	1.31802	1.62367	0.296424	0.629652	84	114	9	62	2.52837	3.5281	0.301935	2.12415
WBGene00004116	pqn-27	Caenorhabditis elegans Protein PQN-27, isoform a. [Source:RefSeq mRNA;Acc:NM_001267458]	-0.33031	5.22794	0.424694	0.72341	1353	897	1232	1307	40.7248	27.7606	41.3316	44.7784
WBGene00020795	T25D1.3	Caenorhabditis elegans Protein T25D1.3 (T25D1.3) mRNA, complete cds. [Source:RefSeq mRNA;Acc:NM_078276]	-0.400092	-1.72456	0.777818	0.915947	2	8	4	8	0.0601993	0.247586	0.134193	0.274084
WBGene00015756	C14C6.2	Caenorhabditis elegans Protein C14C6.2 (C14C6.2) mRNA, complete cds. [Source:RefSeq mRNA;Acc:NM_070845]	-1.27876	-1.5713	0.408871	0.712023	3	1	3	6	0.0902989	0.0309482	0.100645	0.205563
WBGene00018266	nhr-183	Caenorhabditis elegans Protein NHR-183 (nhr-183) mRNA, complete cds. [Source:RefSeq mRNA;Acc:NM_071220]	3.29378	-2.05661	0.0813304	0.360144	12	23	0	3	0.361196	0.71181	0	0.102781
WBGene00013986	ZK512.7	Caenorhabditis elegans Protein ZK512.7 (ZK512.7) mRNA, complete cds. [Source:RefSeq mRNA;Acc:NM_066623]	0.699531	-0.722205	0.644815	0.850883	19	3	6	6	0.571893	0.0928447	0.20129	0.205563
WBGene00001863	him-4	Caenorhabditis elegans Protein HIM-4, isoform b (him-4) mRNA, complete cds. [Source:RefSeq mRNA;Acc:NM_001029411]	-2.18537	2.0853	0.0186883	0.181867	14	67	156	179	0.421395	2.07353	5.23355	6.13262
WBGene00001387	far-3	Caenorhabditis elegans Protein FAR-3 (far-3) mRNA, complete cds. [Source:RefSeq mRNA;Acc:NM_073850]	6.09	0.00917121	0.131882	0.450574	2	15	0	0	0.0601993	0.464224	0	0
WBGene00014809	M142.3		2.16239	0.977159	0.0393605	0.260123	251	56	29	32	7.55501	1.7331	0.972903	1.09633
WBGene00004089	ppk-3	Caenorhabditis elegans Protein PPK-3 (ppk-3) mRNA, complete cds. [Source:RefSeq mRNA;Acc:NM_077754]	-0.704302	6.78323	0.209123	0.547467	3377	2493	5701	2921	101.646	77.154	191.259	100.075
WBGene00004075	pod-1	Caenorhabditis elegans Protein POD-1, isoform d (pod-1) mRNA, complete cds. [Source:RefSeq mRNA;Acc:NM_001276804]	0.163451	8.49727	0.584094	0.818975	14325	13086	10588	11424	431.177	404.989	355.21	391.391
WBGene00015580	cls-1	Caenorhabditis elegans Protein CLS-1 (cls-1) mRNA, complete cds. [Source:RefSeq mRNA;Acc:NM_066248]	3.97945	4.25497	2.49788e-06	0.000795471	2368	2830	157	140	71.276	87.5835	5.26709	4.79646
WBGene00014080	atg-4.2	Caenorhabditis elegans Protein ATG-4.2 (atg-4.2) mRNA, complete cds. [Source:RefSeq mRNA;Acc:NM_069807]	1.18878	4.26072	0.00308901	0.0663182	1006	1239	406	481	30.2802	38.3449	13.6206	16.4793
WBGene00021872	clec-85	Caenorhabditis elegans Protein CLEC-85 (clec-85) mRNA, complete cds. [Source:RefSeq mRNA;Acc:NM_067861]	1.58935	1.57473	0.00967571	0.126521	132	176	37	55	3.97315	5.44689	1.24129	1.88432
WBGene00019748	atg-2	Caenorhabditis elegans Protein ATG-2 (atg-2) mRNA, complete cds. [Source:RefSeq mRNA;Acc:NM_076744]	-3.9338	6.03788	8.88768e-06	0.00201447	101	354	3679	2641	3.04006	10.9557	123.424	90.4819
WBGene00017551	F18A12.2	Caenorhabditis elegans Protein F18A12.2 (F18A12.2) mRNA, complete cds. [Source:RefSeq mRNA;Acc:NM_062135]	6.745	-2.34654	0.0121265	0.143806	8	19	0	0	0.240797	0.588017	0	0
WBGene00012472	Y17G7B.21	Caenorhabditis elegans Protein Y17G7B.21 (Y17G7B.21) mRNA, complete cds. [Source:RefSeq mRNA;Acc:NM_182170]	-0.630886	2.25801	0.254683	0.591564	98	156	162	193	2.94977	4.82793	5.43484	6.61227
WBGene00007779	C27D8.3	Caenorhabditis elegans Protein C27D8.3, isoform a (C27D8.3) mRNA, complete cds. [Source:RefSeq mRNA;Acc:NM_001047449]	4.61974	5.70849	1.43705e-07	0.000198143	6076	4366	176	205	182.885	135.12	5.90451	7.02339
WBGene00007198	B0513.6		4.78232	-0.346753	0.00274127	0.0619994	75	24	2	1	2.25747	0.742758	0.0670967	0.0342605
WBGene00000443	ceh-20	Caenorhabditis elegans Protein CEH-20 (ceh-20) mRNA, complete cds. [Source:RefSeq mRNA;Acc:NM_001027384]	2.61753	3.45654	4.51993e-05	0.0051179	1061	888	174	112	31.9357	27.482	5.83742	3.83717
WBGene00003234	mif-1	Caenorhabditis elegans Protein MIF-1 (mif-1) mRNA, complete cds. [Source:RefSeq mRNA;Acc:NM_067135]	0.394552	2.68712	0.391823	0.702495	175	303	139	189	5.26744	9.37732	4.66322	6.47523
WBGene00003610	nhr-11	Caenorhabditis elegans Protein NHR-11, isoform a. [Source:RefSeq mRNA;Acc:NM_001047598]	2.20244	0.490468	0.0316503	0.2352	33	69	18	2	0.993288	2.13543	0.603871	0.0685209
WBGene00021263	Y22D7AR.10	Caenorhabditis elegans Protein Y22D7AR.10 (Y22D7AR.10) mRNA, complete cds. [Source:RefSeq mRNA;Acc:NM_065046]	-4.50032	0.877503	0.295893	0.629313	0	0	5	0	0	0	0.167742	0
WBGene00008809	cyp-13A11	Caenorhabditis elegans Protein CYP-13A11 (cyp-13A11) mRNA, complete cds. [Source:RefSeq mRNA;Acc:NM_067303]	1.65663	-1.78429	0.37641	0.691147	6	5	3	0	0.180598	0.154741	0.100645	0
WBGene00044680	F30A10.13	Caenorhabditis elegans Protein F30A10.13, isoform a. [Source:RefSeq mRNA;Acc:NM_001128992]	-3.8036	-1.58847	0.20734	0.545101	0	0	3	0	0	0	0.100645	0
WBGene00003087	lsy-2	Caenorhabditis elegans Protein LSY-2, isoform b (lsy-2) mRNA, complete cds. [Source:RefSeq mRNA;Acc:NM_001029526]	-0.9582	5.74852	0.0121659	0.14405	981	883	2002	1264	29.5278	27.3273	67.1638	43.3052
WBGene00009897	skpo-1	Caenorhabditis elegans Protein F49E12.1 (F49E12.1) mRNA, complete cds. [Source:RefSeq mRNA;Acc:NM_063367]	-0.211305	8.417	0.457314	0.745812	9035	8547	7920	10373	271.95	264.515	265.703	355.384
WBGene00004208	ptc-1	Caenorhabditis elegans Protein PTC-1 (ptc-1) mRNA, complete cds. [Source:RefSeq mRNA;Acc:NM_063261]	-0.354041	7.35645	0.226026	0.56264	5033	2586	4401	4328	151.492	80.0322	147.646	148.279
WBGene00016520	C39B5.2	Caenorhabditis elegans Protein C39B5.2, isoform b. [Source:RefSeq mRNA;Acc:NM_001267926]	0.812594	0.557976	0.294132	0.628453	22	75	26	24	0.662192	2.32112	0.872258	0.822251
WBGene00016678	C45G9.7	Caenorhabditis elegans Protein C45G9.7 (C45G9.7) mRNA, complete cds. [Source:RefSeq mRNA;Acc:NM_065670]	1.83245	3.64498	0.000180661	0.0120593	895	900	246	208	26.9392	27.8534	8.2529	7.12617
WBGene00004706	rsr-1	Caenorhabditis elegans Protein RSR-1 (rsr-1) mRNA, complete cds. [Source:RefSeq mRNA;Acc:NM_060474]	0.00271982	5.74328	0.996515	1	1974	1952	1879	1651	59.4167	60.411	63.0374	56.564
WBGene00019608	ani-2	Caenorhabditis elegans Protein ANI-2 (ani-2) mRNA, complete cds. [Source:RefSeq mRNA;Acc:NM_062881]	-0.527	11.2715	0.121643	0.433638	64142	63375	103636	62208	1930.65	1961.34	3476.82	2131.27
WBGene00008372	D1054.5	Caenorhabditis elegans Protein D1054.5 (D1054.5) mRNA, complete cds. [Source:RefSeq mRNA;Acc:NM_073351]	0.621388	-1.37723	0.703339	0.881812	6	18	4	10	0.180598	0.557068	0.134193	0.342605
WBGene00019012	F57C9.6	Caenorhabditis elegans Protein F57C9.6 (F57C9.6) mRNA, complete cds. [Source:RefSeq mRNA;Acc:NM_059055]	3.89747	2.59514	8.16331e-07	0.000415948	546	452	30	30	16.4344	13.9886	1.00645	1.02781
WBGene00007326	C05C9.2	Caenorhabditis elegans Protein C05C9.2 (C05C9.2) mRNA, complete cds. [Source:RefSeq mRNA;Acc:NM_077461]	-1.62176	-1.26388	0.196709	0.532221	4	7	13	18	0.120399	0.216638	0.436129	0.616688
WBGene00016340	gba-2	Caenorhabditis elegans Protein GBA-2 (gba-2) mRNA, complete cds. [Source:RefSeq mRNA;Acc:NM_061807]	-1.17761	-1.01132	0.325656	0.654621	9	11	17	24	0.270897	0.340431	0.570322	0.822251
WBGene00015704	tiam-1	Caenorhabditis elegans Protein CGEF-2 (cgef-2) mRNA, complete cds. [Source:RefSeq mRNA;Acc:NM_058966]	0.926443	1.6993	0.127445	0.442789	193	139	88	69	5.80923	4.30181	2.95226	2.36397
WBGene00016594	C42D4.1	Caenorhabditis elegans Protein C42D4.1 (C42D4.1) mRNA, complete cds. [Source:RefSeq mRNA;Acc:NM_068735]	-2.73603	-0.0485082	0.0102794	0.130517	6	10	22	75	0.180598	0.309482	0.738064	2.56953
WBGene00017881	asp-13	Caenorhabditis elegans Protein ASP-13 (asp-13) mRNA, complete cds. [Source:RefSeq mRNA;Acc:NM_072831]	-5.4107	-0.559414	0.0123783	0.145774	1	2	28	96	0.0300996	0.0618965	0.939354	3.289
WBGene00006683	twk-31	Caenorhabditis elegans Protein TWK-31, isoform b (twk-31) mRNA, complete cds. [Source:RefSeq mRNA;Acc:NM_001027713]	3.53682	3.42037	7.77447e-06	0.00185688	686	1202	84	63	20.6484	37.1998	2.81806	2.15841
WBGene00019205	kcc-2	Caenorhabditis elegans Protein KCC-2, isoform b (kcc-2) mRNA, complete cds. [Source:RefSeq mRNA;Acc:NM_001268349]	0.322311	4.05382	0.486047	0.762727	606	560	514	327	18.2404	17.331	17.2439	11.2032
WBGene00009647	F43C1.1	Caenorhabditis elegans Protein F43C1.1 (F43C1.1) mRNA, complete cds. [Source:RefSeq mRNA;Acc:NM_065444]	4.02573	3.49368	1.71037e-05	0.00281125	1065	2539	145	56	32.0561	78.5776	4.86451	1.91859
WBGene00021790	Y51H7C.12	Caenorhabditis elegans Protein Y51H7C.12 (Y51H7C.12) mRNA, complete cds. [Source:RefSeq mRNA;Acc:NM_061573]	0.269679	2.19449	0.587312	0.81995	152	231	154	133	4.57515	7.14904	5.16645	4.55664
WBGene00010551	smg-8	Caenorhabditis elegans Protein SMG-8 (smg-8) mRNA, complete cds. [Source:RefSeq mRNA;Acc:NM_064602]	-0.0561884	7.42679	0.822645	0.934129	5577	6492	5989	5327	167.866	200.916	200.921	182.505
WBGene00009232	nkat-1	Caenorhabditis elegans Protein NKAT-1 (nkat-1) mRNA, complete cds. [Source:RefSeq mRNA;Acc:NM_077954]	-0.724628	-0.546057	0.402757	0.707589	12	18	28	17	0.361196	0.557068	0.939354	0.582428
WBGene00021197	Y17G9A.4	Protein Y17G9A.4 [Source:RefSeq peptide;Acc:NP_500658]	0	0.0674309	1	1	0	0	0	0	0	0	0	0
WBGene00007507	C10C5.3	Caenorhabditis elegans Protein C10C5.3 (C10C5.3) mRNA, complete cds. [Source:RefSeq mRNA;Acc:NM_069249]	-6.60218	-1.0896	0.00941409	0.124269	0	0	5	17	0	0	0.167742	0.582428
WBGene00009541	cutl-17	Caenorhabditis elegans Protein CUTL-17 (cutl-17) mRNA, complete cds. [Source:RefSeq mRNA;Acc:NM_069269]	4.09382	0.535363	0.00764781	0.109053	209	118	11	6	6.29083	3.65189	0.369032	0.205563
WBGene00005003	spp-18	Caenorhabditis elegans Protein SPP-18 (spp-18) mRNA, complete cds. [Source:RefSeq mRNA;Acc:NM_069303]	-1.47082	-2.11317	0.391959	0.702495	0	9	5	18	0	0.278534	0.167742	0.616688
WBGene00007598	C15A11.4	Caenorhabditis elegans Protein C15A11.4 (C15A11.4) mRNA, complete cds. [Source:RefSeq mRNA;Acc:NM_059688]	1.64563	-0.771863	0.231601	0.568221	6	77	12	12	0.180598	2.38301	0.40258	0.411125
WBGene00015035	otpl-1	Caenorhabditis elegans Protein OTPL-1 (otpl-1) mRNA, complete cds. [Source:RefSeq mRNA;Acc:NM_067973]	0.358871	0.47553	0.583832	0.818833	35	49	27	32	1.05349	1.51646	0.905806	1.09633
WBGene00044921	F53C11.9	Caenorhabditis elegans Protein F53C11.9 (F53C11.9) mRNA, complete cds. [Source:RefSeq mRNA;Acc:NM_001083276]	2.2061	-0.141484	0.102924	0.399382	24	94	10	13	0.722391	2.90913	0.335484	0.445386
WBGene00000553	cmk-1	Caenorhabditis elegans Protein CMK-1 (cmk-1) mRNA, complete cds. [Source:RefSeq mRNA;Acc:NM_067738]	1.18681	-0.549486	0.280225	0.615271	15	43	14	9	0.451495	1.33077	0.469677	0.308344
WBGene00044698	K09F5.6	Caenorhabditis elegans Protein K09F5.6 (K09F5.6) mRNA, complete cds. [Source:RefSeq mRNA;Acc:NM_001047807]	0.985547	1.41751	0.197562	0.532803	47	106	45	25	1.41468	3.28051	1.50968	0.856511
WBGene00016892	C53A3.2	Caenorhabditis elegans Protein C53A3.2 (C53A3.2) mRNA, complete cds. [Source:RefSeq mRNA;Acc:NM_072110]	0.566049	2.08285	0.401295	0.707026	133	203	161	45	4.00325	6.28249	5.40129	1.54172
WBGene00003476	mtm-3	Caenorhabditis elegans Protein MTM-3, isoform b (mtm-3) mRNA, complete cds. [Source:RefSeq mRNA;Acc:NM_065365]	0.489637	7.86828	0.0336834	0.24263	10153	8113	5711	5980	305.602	251.083	191.595	204.878
WBGene00010365	H04D03.4	Caenorhabditis elegans Protein H04D03.4 (H04D03.4) mRNA, complete cds. [Source:RefSeq mRNA;Acc:NM_001027460]	0.851493	-0.233819	0.386415	0.699271	32	52	24	18	0.963189	1.60931	0.805161	0.616688
WBGene00011746	T13F2.6	Caenorhabditis elegans Protein T13F2.6 (T13F2.6) mRNA, complete cds. [Source:RefSeq mRNA;Acc:NM_069344]	-0.225313	9.8125	0.413725	0.715766	27226	25758	34960	20930	819.493	797.165	1172.85	717.071
WBGene00013790	Y116A8C.10	Caenorhabditis elegans Protein Y116A8C.10, isoform b (Y116A8C.10) mRNA, complete cds. [Source:RefSeq mRNA;Acc:NM_001129332]	-0.285968	3.53589	0.402727	0.707589	364	276	339	362	10.9563	8.54171	11.3729	12.4023
WBGene00219700	linc-6		-1.21145	3.3171	0.016073	0.168076	81	58	171	119	2.43807	1.795	5.73677	4.07699
WBGene00011612	T08D2.7	Caenorhabditis elegans Protein T08D2.7 (T08D2.7) mRNA, complete cds. [Source:RefSeq mRNA;Acc:NM_075659]	-1.03165	0.73691	0.127684	0.443184	41	39	102	46	1.23409	1.20698	3.42193	1.57598
WBGene00011680	T10B10.3	Caenorhabditis elegans Protein T10B10.3 (T10B10.3) mRNA, complete cds. [Source:RefSeq mRNA;Acc:NM_078122]	1.0932	6.31218	0.0131582	0.150552	2726	3867	1312	1475	82.0516	119.677	44.0155	50.5342
WBGene00000493	che-14	Caenorhabditis elegans Protein CHE-14 (che-14) mRNA, complete cds. [Source:RefSeq mRNA;Acc:NM_059272]	2.39756	2.82932	0.00117785	0.03859	577	861	164	83	17.3675	26.6464	5.50193	2.84362
WBGene00001536	gcy-9	Caenorhabditis elegans Protein GCY-9 (gcy-9) mRNA, complete cds. [Source:RefSeq mRNA;Acc:NM_077496]	-1.06707	1.4837	0.112468	0.417988	45	61	71	129	1.35448	1.88784	2.38193	4.4196
WBGene00016415	ampd-1	Caenorhabditis elegans Protein C34F11.3, isoform c (C34F11.3) mRNA, complete cds. [Source:RefSeq mRNA;Acc:NM_001047287]	0.566402	4.41101	0.113707	0.420957	557	679	357	395	16.7655	21.0139	11.9768	13.5329
WBGene00018819	rog-1	Caenorhabditis elegans Protein ROG-1, isoform b (rog-1) mRNA, complete cds. [Source:RefSeq mRNA;Acc:NM_001276728]	0.45867	3.97143	0.228647	0.564911	480	659	388	360	14.4478	20.3949	13.0168	12.3338
WBGene00005630	srj-51		1.16296	-1.74205	0.54108	0.795647	24	4	4	7	0.722391	0.123793	0.134193	0.239823
WBGene00012142	T28H10.1	Caenorhabditis elegans Protein T28H10.1 (T28H10.1) mRNA, complete cds. [Source:RefSeq mRNA;Acc:NM_073734]	0.302729	2.44244	0.453482	0.744493	160	184	112	139	4.81594	5.69448	3.75742	4.7622
WBGene00011446	T04F8.8	Caenorhabditis elegans Protein T04F8.8, isoform b (T04F8.8) mRNA, complete cds. [Source:RefSeq mRNA;Acc:NM_001129707]	-0.916619	1.35803	0.353644	0.672371	48	19	34	79	1.44478	0.588017	1.14064	2.70658
WBGene00000240	pah-1	Caenorhabditis elegans Protein PAH-1, isoform b. [Source:RefSeq mRNA;Acc:NM_001267255]	4.0622	-0.664118	0.039664	0.261	15	44	3	0	0.451495	1.36172	0.100645	0
WBGene00009981	F53F1.3	Caenorhabditis elegans Protein F53F1.3 (F53F1.3) mRNA, complete cds. [Source:RefSeq mRNA;Acc:NM_073922]	0.582038	3.65057	0.076193	0.349508	436	492	304	255	13.1234	15.2265	10.1987	8.73642
WBGene00014220	ZK1098.3	Caenorhabditis elegans Protein ZK1098.3 (ZK1098.3) mRNA, complete cds. [Source:RefSeq mRNA;Acc:NM_066703]	1.1672	2.39986	0.0295479	0.227034	171	368	107	110	5.14704	11.389	3.58968	3.76865
WBGene00013155	Y53F4B.8		0.191419	0.302894	0.898404	0.965683	7	38	31	5	0.210698	1.17603	1.04	0.171302
WBGene00020128	R193.2	Caenorhabditis elegans Protein R193.2 (R193.2) mRNA, complete cds. [Source:RefSeq mRNA;Acc:NM_075817]	0.19025	0.998313	0.767939	0.911603	52	90	35	77	1.56518	2.78534	1.17419	2.63805
WBGene00000373	cyp-14A5	Caenorhabditis elegans Protein CYP-14A5 (cyp-14A5) mRNA, complete cds. [Source:RefSeq mRNA;Acc:NM_072034]	-0.647993	-0.393744	0.769087	0.912186	1	8	11	2	0.0300996	0.247586	0.369032	0.0685209
WBGene00020662	T21H3.1	Caenorhabditis elegans Protein T21H3.1, isoform a. [Source:RefSeq mRNA;Acc:NM_001028981]	-3.59062	-0.713482	0.0269816	0.219164	2	6	8	81	0.0601993	0.185689	0.268387	2.7751
WBGene00004370	rig-3	Caenorhabditis elegans Protein RIG-3 (rig-3) mRNA, complete cds. [Source:RefSeq mRNA;Acc:NM_076754]	-0.105656	2.70932	0.821168	0.933503	80	126	92	108	2.40797	3.89948	3.08645	3.70013
WBGene00019735	M02F4.1	Caenorhabditis elegans Protein M02F4.1 (M02F4.1) mRNA, complete cds. [Source:RefSeq mRNA;Acc:NM_076115]	-0.669337	1.53386	0.30575	0.63709	55	98	159	62	1.65548	3.03293	5.33419	2.12415
WBGene00000981	dhs-18	Caenorhabditis elegans Protein DHS-18 (dhs-18) mRNA, complete cds. [Source:RefSeq mRNA;Acc:NM_073411]	-4.01011	-1.58683	0.0294965	0.227034	0	3	6	41	0	0.0928447	0.20129	1.40468
WBGene00012279	W05B10.4	Caenorhabditis elegans Protein W05B10.4 (W05B10.4) mRNA, complete cds. [Source:RefSeq mRNA;Acc:NM_073765]	5.21147	0.0975452	0.00155248	0.0450365	106	192	0	7	3.19056	5.94206	0	0.239823
WBGene00013083	Y51A2D.18	Caenorhabditis elegans Protein Y51A2D.18 (Y51A2D.18) mRNA, complete cds. [Source:RefSeq mRNA;Acc:NM_075219]	4.21501	-1.58527	0.0374115	0.254384	11	14	1	0	0.331096	0.433275	0.0335484	0
WBGene00021703	cpt-3	Caenorhabditis elegans Protein CPT-3 (cpt-3) mRNA, complete cds. [Source:RefSeq mRNA;Acc:NM_065097]	0.256469	-1.19827	0.864221	0.952118	16	25	18	13	0.481594	0.773706	0.603871	0.445386
WBGene00018345	F42C5.3	Caenorhabditis elegans Protein F42C5.3 (F42C5.3) mRNA, complete cds. [Source:RefSeq mRNA;Acc:NM_068760]	1.66808	-2.417	0.324779	0.653662	2	16	3	2	0.0601993	0.495172	0.100645	0.0685209
WBGene00022709	ZK354.8	Caenorhabditis elegans Protein ZK354.8 (ZK354.8) mRNA, complete cds. [Source:RefSeq mRNA;Acc:NM_068374]	1.31329	0.180584	0.157813	0.486487	92	47	25	25	2.76917	1.45457	0.838709	0.856511
WBGene00008592	F08H9.4	Caenorhabditis elegans Protein F08H9.4 (F08H9.4) mRNA, complete cds. [Source:RefSeq mRNA;Acc:NM_074185]	2.89629	-0.911327	0.0821312	0.362399	11	88	12	0	0.331096	2.72345	0.40258	0
WBGene00000608	col-19	Caenorhabditis elegans Protein COL-19 (col-19) mRNA, complete cds. [Source:RefSeq mRNA;Acc:NM_001038488]	1.64526	1.76576	0.255825	0.592579	205	0	26	32	6.17043	0	0.872258	1.09633
WBGene00019664	K11H12.8	Caenorhabditis elegans Protein K11H12.8, isoform b (K11H12.8) mRNA, complete cds. [Source:RefSeq mRNA;Acc:NM_171249]	0.185088	6.04774	0.425803	0.724179	2656	2669	2256	1964	79.9447	82.6009	75.6851	67.2875
WBGene00017176	nmur-3	Caenorhabditis elegans Protein NMUR-3, isoform a (nmur-3) mRNA, complete cds. [Source:RefSeq mRNA;Acc:NM_001029353]	0.257939	1.24945	0.728658	0.892061	91	209	161	67	2.73907	6.46818	5.40129	2.29545
WBGene00119203	T04A8.18	Caenorhabditis elegans Protein T04A8.18 (T04A8.18) mRNA, complete cds. [Source:RefSeq mRNA;Acc:NM_001136369]	1.29744	0.705713	0.0592276	0.311225	113	143	58	36	3.40126	4.4256	1.94581	1.23338
WBGene00018712	F52G3.4	Caenorhabditis elegans Protein F52G3.4 (F52G3.4) mRNA, complete cds. [Source:RefSeq mRNA;Acc:NM_078342]	-1.56966	0.708748	0.0601869	0.313309	17	37	51	94	0.511694	1.14508	1.71097	3.22048
WBGene00007916	C34C6.3	Caenorhabditis elegans Protein C34C6.3 (C34C6.3) mRNA, complete cds. [Source:RefSeq mRNA;Acc:NM_063444]	4.12099	-1.12047	0.0197032	0.187147	25	114	1	6	0.752491	3.5281	0.0335484	0.205563
WBGene00016855	C50H11.8	Caenorhabditis elegans Protein C50H11.8 (C50H11.8) mRNA, complete cds. [Source:RefSeq mRNA;Acc:NM_071431]	-6.14441	-1.98547	0.016461	0.169343	0	0	6	10	0	0	0.20129	0.342605
WBGene00004915	snr-2	Caenorhabditis elegans Protein SNR-2 (snr-2) mRNA, complete cds. [Source:RefSeq mRNA;Acc:NM_060947]	-0.570965	6.52324	0.03358	0.242582	2515	1908	2603	3294	75.7006	59.0492	87.3264	112.854
WBGene00016061	hpo-15	Caenorhabditis elegans Protein HPO-15 (hpo-15) mRNA, complete cds. [Source:RefSeq mRNA;Acc:NM_072055]	-0.136228	5.67783	0.772629	0.913355	1354	1611	1845	1100	40.7549	49.8576	61.8968	37.6865
WBGene00008950	wht-5	Caenorhabditis elegans Protein WHT-5 (wht-5) mRNA, complete cds. [Source:RefSeq mRNA;Acc:NM_069951]	3.37055	-1.4826	0.0902033	0.377456	23	25	4	0	0.692292	0.773706	0.134193	0
WBGene00017834	F26F12.3	Caenorhabditis elegans Protein F26F12.3, isoform a. [Source:RefSeq mRNA;Acc:NM_072126]	0.190663	1.95201	0.729681	0.892526	88	203	78	152	2.64877	6.28249	2.61677	5.20759
WBGene00001053	dop-2	Caenorhabditis elegans Protein DOP-2, isoform b (dop-2) mRNA, complete cds. [Source:RefSeq mRNA;Acc:NM_001028877]	-0.947356	-1.03841	0.429199	0.726798	1	16	13	17	0.0300996	0.495172	0.436129	0.582428
WBGene00004839	sls-2.7		3.6758	-2.96014	0.121117	0.433075	1	2	0	0	0.0300996	0.0618965	0	0
WBGene00023417	swm-1	Caenorhabditis elegans Protein SWM-1, isoform a. [Source:RefSeq mRNA;Acc:NM_072945]	1.15521	3.54263	0.118094	0.428786	98	374	138	55	2.94977	11.5746	4.62968	1.88432
WBGene00015549	C06G3.3	Caenorhabditis elegans Protein C06G3.3 (C06G3.3) mRNA, complete cds. [Source:RefSeq mRNA;Acc:NM_068690]	0.0492506	-1.82971	0.976893	0.993465	2	6	4	3	0.0601993	0.185689	0.134193	0.102781
WBGene00010163	F56H6.2	Caenorhabditis elegans Protein F56H6.2 (F56H6.2) mRNA, complete cds. [Source:RefSeq mRNA;Acc:NM_060702]	2.4191	-0.858764	0.312187	0.643004	15	16	0	5	0.451495	0.495172	0	0.171302
WBGene00018586	ubxn-3	Caenorhabditis elegans Protein UBXN-3, isoform a (ubxn-3) mRNA, complete cds. [Source:RefSeq mRNA;Acc:NM_001027009]	-0.221186	6.88103	0.352973	0.672007	4010	3268	4139	3495	120.7	101.139	138.857	119.74
WBGene00011617	T08G3.4		-2.07638	-2.22536	0.28965	0.62487	0	4	4	12	0	0.123793	0.134193	0.411125
WBGene00017720	F22F7.2	Caenorhabditis elegans Protein F22F7.2 (F22F7.2) mRNA, complete cds. [Source:RefSeq mRNA;Acc:NM_071175]	0.705499	0.637853	0.268887	0.603113	33	54	19	29	0.993288	1.67121	0.637419	0.993553
WBGene00017969	F32A5.3	Caenorhabditis elegans Protein F32A5.3 (F32A5.3) mRNA, complete cds. [Source:RefSeq mRNA;Acc:NM_063108]	2.76612	-0.00906962	0.0761798	0.349508	47	76	0	16	1.41468	2.35207	0	0.548167
WBGene00005979	srx-88	Caenorhabditis elegans Protein SRX-88 (srx-88) mRNA, complete cds. [Source:RefSeq mRNA;Acc:NM_073538]	2.29047	-2.24954	0.403052	0.707761	1	0	0	0	0.0300996	0	0	0
WBGene00000670	col-95	Caenorhabditis elegans Protein COL-95 (col-95) mRNA, complete cds. [Source:RefSeq mRNA;Acc:NM_181973]	0.523285	1.28201	0.700235	0.881115	18	11	6	12	0.541794	0.340431	0.20129	0.411125
WBGene00004172	pqn-92	Caenorhabditis elegans Protein PQN-92 (pqn-92) mRNA, complete cds. [Source:RefSeq mRNA;Acc:NM_067198]	1.23672	0.239684	0.0748835	0.346391	38	77	22	22	1.14379	2.38301	0.738064	0.75373
WBGene00002210	kin-29	Caenorhabditis elegans Protein KIN-29 (kin-29) mRNA, complete cds. [Source:RefSeq mRNA;Acc:NM_076092]	-0.323679	4.70378	0.357231	0.675292	471	661	715	565	14.1769	20.4568	23.9871	19.3572
WBGene00001019	dnj-1	Caenorhabditis elegans Protein DNJ-1, isoform a. [Source:RefSeq mRNA;Acc:NM_069721]	0.285768	5.61389	0.227928	0.564502	1578	1523	973	1313	47.4972	47.1342	32.6426	44.984
WBGene00003915	pan-1	Caenorhabditis elegans Protein PAN-1, isoform b. [Source:RefSeq mRNA;Acc:NM_065524]	-0.0998604	4.59554	0.811809	0.929954	495	1163	729	878	14.8993	35.9928	24.4568	30.0807
WBGene00013145	cutl-2	Caenorhabditis elegans Protein CUTL-2 (cutl-2) mRNA, complete cds. [Source:RefSeq mRNA;Acc:NM_063696]	1.8499	1.5576	0.0107389	0.134004	172	383	61	78	5.17714	11.8532	2.04645	2.67232
WBGene00020038	R12E2.13	Caenorhabditis elegans Protein R12E2.13 (R12E2.13) mRNA, complete cds. [Source:RefSeq mRNA;Acc:NM_058919]	-0.545822	4.39033	0.0685531	0.331594	442	445	586	580	13.304	13.772	19.6593	19.8711
WBGene00009963	fipr-26	Caenorhabditis elegans Protein FIPR-26 (fipr-26) mRNA, complete cds. [Source:RefSeq mRNA;Acc:NM_060005]	3.05726	-0.189937	0.298106	0.630805	1	10	1	0	0.0300996	0.309482	0.0335484	0
WBGene00012282	W05E10.5	Caenorhabditis elegans Protein W05E10.5, isoform a. [Source:RefSeq mRNA;Acc:NM_001269428]	0.422798	-2.28696	0.818327	0.932807	0	6	1	3	0	0.185689	0.0335484	0.102781
WBGene00011830	cyp-29A2	Caenorhabditis elegans Protein CYP-29A2 (cyp-29A2) mRNA, complete cds. [Source:RefSeq mRNA;Acc:NM_073446]	0.89299	0.957725	0.134758	0.454934	70	103	43	41	2.10698	3.18767	1.44258	1.40468
WBGene00045265	K10C2.8	Caenorhabditis elegans Protein K10C2.8 (K10C2.8) mRNA, complete cds. [Source:RefSeq mRNA;Acc:NM_001129693]	-4.96976	-1.30593	0.132542	0.451333	0	0	5	2	0	0	0.167742	0.0685209
WBGene00219460	K09H9.9	Caenorhabditis elegans Protein K09H9.9 (K09H9.9) mRNA, complete cds. [Source:RefSeq mRNA;Acc:NM_001262379]	2.48514	-0.295227	0.0505173	0.289664	114	19	11	10	3.43136	0.588017	0.369032	0.342605
WBGene00022030	Y65B4A.7	Caenorhabditis elegans Protein Y65B4A.7 (Y65B4A.7) mRNA, complete cds. [Source:RefSeq mRNA;Acc:NM_058363]	1.1009	-0.840631	0.226495	0.562987	26	15	7	10	0.782591	0.464224	0.234839	0.342605
WBGene00002268	lec-5	Caenorhabditis elegans Protein LEC-5 (lec-5) mRNA, complete cds. [Source:RefSeq mRNA;Acc:NM_062762]	-0.114503	4.10613	0.731289	0.892922	447	472	396	499	13.4545	14.6076	13.2852	17.096
WBGene00003163	mdl-1	Caenorhabditis elegans Protein MDL-1 (mdl-1) mRNA, complete cds. [Source:RefSeq mRNA;Acc:NM_076735]	0.888714	4.36778	0.206498	0.544229	606	658	364	252	18.2404	20.3639	12.2116	8.63363
WBGene00009224	F28F8.7	Caenorhabditis elegans Protein F28F8.7 (F28F8.7) mRNA, complete cds. [Source:RefSeq mRNA;Acc:NM_074473]	-0.040204	2.19415	0.942582	0.981554	274	173	180	232	8.2473	5.35405	6.03871	7.94842
WBGene00015752	C14B9.2	Caenorhabditis elegans Protein C14B9.2 (C14B9.2) mRNA, complete cds. [Source:RefSeq mRNA;Acc:NM_066374]	1.26299	4.98507	0.00685313	0.10276	2038	1930	459	1023	61.3431	59.7301	15.3987	35.0484
WBGene00006438	nrfl-1	Caenorhabditis elegans Protein NRFL-1, isoform b (nrfl-1) mRNA, complete cds. [Source:RefSeq mRNA;Acc:NM_171411]	0.640415	3.19504	0.0792233	0.354915	448	487	307	234	13.4846	15.0718	10.2994	8.01695
WBGene00045147	T10B9.11		0.354225	-0.651194	0.813081	0.930319	5	5	4	3	0.150498	0.154741	0.134193	0.102781
WBGene00020587	ugt-9	Caenorhabditis elegans Protein UGT-9, isoform b (ugt-9) mRNA, complete cds. [Source:RefSeq mRNA;Acc:NM_001129547]	-3.28316	-0.792422	0.299708	0.631739	0	0	0	2	0	0	0	0.0685209
WBGene00005487	srh-282	Caenorhabditis elegans Protein SRH-282 (srh-282) mRNA, complete cds. [Source:RefSeq mRNA;Acc:NM_067493]	-1.35727	-2.25196	0.488157	0.763906	0	2	2	3	0	0.0618965	0.0670967	0.102781
WBGene00009724	F45D3.4	Caenorhabditis elegans Protein F45D3.4, isoform a (F45D3.4) mRNA, complete cds. [Source:RefSeq mRNA;Acc:NM_001028759]	1.85705	2.91584	0.235303	0.572289	21	421	54	57	0.632093	13.0292	1.81161	1.95285
WBGene00005898	srx-7	Caenorhabditis elegans Protein SRX-7 (srx-7) mRNA, complete cds. [Source:RefSeq mRNA;Acc:NM_070844]	0.358812	-1.30839	0.786409	0.918409	13	17	8	13	0.391295	0.52612	0.268387	0.445386
WBGene00012000	T24H10.1	Caenorhabditis elegans Protein T24H10.1 (T24H10.1) mRNA, complete cds. [Source:RefSeq mRNA;Acc:NM_063540]	-0.264801	6.26164	0.214832	0.553036	2316	2123	2316	2481	69.7108	65.7031	77.698	85.0002
WBGene00006698	uaf-2	Caenorhabditis elegans Protein UAF-2 (uaf-2) mRNA, complete cds. [Source:RefSeq mRNA;Acc:NM_070635]	-0.315568	4.05371	0.614217	0.834774	490	523	590	546	14.7488	16.1859	19.7935	18.7062
WBGene00007490	mks-5	Caenorhabditis elegans Protein MKS-5, isoform a (mks-5) mRNA, complete cds. [Source:RefSeq mRNA;Acc:NM_001267331]	4.44123	3.24762	0.000136997	0.0103063	639	2353	75	50	19.2337	72.8212	2.51613	1.71302
WBGene00021039	W05F2.7	Caenorhabditis elegans Protein W05F2.7 (W05F2.7) mRNA, complete cds. [Source:RefSeq mRNA;Acc:NM_058746]	0.550001	1.71152	0.370999	0.686588	87	185	84	84	2.61867	5.72542	2.81806	2.87788
WBGene00016093	srsx-34	Caenorhabditis elegans Protein SRSX-34, isoform c. [Source:RefSeq mRNA;Acc:NM_001028507]	-2.59481	-0.353093	0.134	0.453467	0	8	18	27	0	0.247586	0.603871	0.925032
WBGene00012544	Y37D8A.2	Caenorhabditis elegans Protein Y37D8A.2 (Y37D8A.2) mRNA, complete cds. [Source:RefSeq mRNA;Acc:NM_067267]	-1.21332	6.24833	0.00716286	0.104833	1815	1483	4337	2557	54.6309	45.8962	145.499	87.604
WBGene00004167	pqn-87	Caenorhabditis elegans Protein PQN-87, isoform b (pqn-87) mRNA, complete cds. [Source:RefSeq mRNA;Acc:NM_001129193]	0.0237649	8.76406	0.959731	0.984838	17723	13938	14335	13664	533.456	431.357	480.916	468.135
WBGene00001830	hcp-2	Caenorhabditis elegans Protein HCP-2 (hcp-2) mRNA, complete cds. [Source:RefSeq mRNA;Acc:NM_073088]	-0.247713	9.38561	0.357756	0.675374	19987	18677	24310	17076	601.602	578.02	815.561	585.031
WBGene00016605	C43E11.5	Caenorhabditis elegans Protein C43E11.5 (C43E11.5) mRNA, complete cds. [Source:RefSeq mRNA;Acc:NM_058934]	3.11093	-1.08613	0.0460221	0.277337	33	46	1	7	0.993288	1.42362	0.0335484	0.239823
WBGene00021412	cyp-29A3	Caenorhabditis elegans Protein CYP-29A3 (cyp-29A3) mRNA, complete cds. [Source:RefSeq mRNA;Acc:NM_070729]	-0.234909	-1.56248	0.889091	0.962101	2	11	11	3	0.0601993	0.340431	0.369032	0.102781
WBGene00001426	fkb-1	Caenorhabditis elegans Protein FKB-1, isoform a. [Source:RefSeq mRNA;Acc:NM_001268602]	-0.685908	5.3052	0.0445817	0.273463	629	475	845	752	18.9327	14.7004	28.3484	25.7639
WBGene00000533	clh-6	Caenorhabditis elegans Protein CLH-6 (clh-6) mRNA, complete cds. [Source:RefSeq mRNA;Acc:NM_073621]	-0.132063	3.71673	0.719044	0.888185	343	245	298	281	10.3242	7.58232	9.99742	9.62719
WBGene00015638	C09E7.4	Caenorhabditis elegans Protein C09E7.4 (C09E7.4) mRNA, complete cds. [Source:RefSeq mRNA;Acc:NM_066041]	0.857028	4.04427	0.00555786	0.0913887	689	614	322	325	20.7387	19.0022	10.8026	11.1346
WBGene00021953	Y55H10A.2	Caenorhabditis elegans Protein Y55H10A.2 (Y55H10A.2) mRNA, complete cds. [Source:RefSeq mRNA;Acc:NM_067930]	2.4053	-0.54435	0.0571239	0.3051	52	60	17	2	1.56518	1.85689	0.570322	0.0685209
WBGene00007216	C01A2.4	Caenorhabditis elegans Protein C01A2.4 (C01A2.4) mRNA, complete cds. [Source:RefSeq mRNA;Acc:NM_060956]	-0.0227877	4.35643	0.929951	0.977486	468	573	455	498	14.0866	17.7333	15.2645	17.0617
WBGene00019428	dgk-5	Caenorhabditis elegans Protein DGK-5 (dgk-5) mRNA, complete cds. [Source:RefSeq mRNA;Acc:NM_062900]	0.746828	3.98332	0.164448	0.494152	495	1217	524	401	14.8993	37.664	17.5793	13.7384
WBGene00021025	cutl-13	Caenorhabditis elegans Protein CUTL-13 (cutl-13) mRNA, complete cds. [Source:RefSeq mRNA;Acc:NM_058335]	2.74751	3.25599	0.00131081	0.0408085	908	748	186	37	27.3305	23.1493	6.24	1.26764
WBGene00007946	ugt-33	Caenorhabditis elegans Protein UGT-33 (ugt-33) mRNA, complete cds. [Source:RefSeq mRNA;Acc:NM_073291]	-2.35083	-1.49665	0.162039	0.491796	1	4	10	14	0.0300996	0.123793	0.335484	0.479646
WBGene00000093	agt-1	Caenorhabditis elegans Protein AGT-1, isoform a. [Source:RefSeq mRNA;Acc:NM_001047589]	0.0282894	4.10798	0.920473	0.974064	508	403	452	352	15.2906	12.4721	15.1639	12.0597
WBGene00000237	bam-2	Caenorhabditis elegans Protein BAM-2 (bam-2) mRNA, complete cds. [Source:RefSeq mRNA;Acc:NM_001026638]	2.31714	3.57549	6.61303e-05	0.00652173	959	1273	260	145	28.8656	39.3971	8.72258	4.96777
WBGene00017065	D2092.4	Caenorhabditis elegans Protein D2092.4 (D2092.4) mRNA, complete cds. [Source:RefSeq mRNA;Acc:NM_059502]	1.18148	3.61474	0.0150092	0.162948	631	705	335	197	18.9929	21.8185	11.2387	6.74931
WBGene00012088	T27E7.3	Protein T27E7.3 [Source:UniProtKB/TrEMBL;Acc:O45858]	1.64085	-1.88731	0.443488	0.736225	1	3	0	1	0.0300996	0.0928447	0	0.0342605
WBGene00015648	orai-1	Caenorhabditis elegans Protein ORAI-1, isoform b (orai-1) mRNA, complete cds. [Source:RefSeq mRNA;Acc:NM_001267905]	-0.993971	7.04796	0.0024208	0.0581467	3323	2417	6147	4144	100.021	74.8019	206.222	141.975
WBGene00007883	C33A12.4	Caenorhabditis elegans Protein C33A12.4 (C33A12.4) mRNA, complete cds. [Source:RefSeq mRNA;Acc:NM_069284]	4.17116	1.02153	0.0164218	0.169343	13	309	3	13	0.391295	9.56301	0.100645	0.445386
WBGene00022138	trpp-10	Caenorhabditis elegans Protein Y71G12A.2, isoform a (Y71G12A.2) mRNA, complete cds. [Source:RefSeq mRNA;Acc:NM_058514]	-0.272082	6.98829	0.263673	0.599171	3938	3057	4356	3247	118.532	94.6088	146.137	111.244
WBGene00002229	klp-19	Caenorhabditis elegans Protein KLP-19 (klp-19) mRNA, complete cds. [Source:RefSeq mRNA;Acc:NM_067341]	-0.345956	11.4938	0.47598	0.75648	86028	92072	124506	79853	2589.41	2849.47	4176.97	2735.8
WBGene00001577	gem-4	Caenorhabditis elegans Protein GEM-4 (gem-4) mRNA, complete cds. [Source:RefSeq mRNA;Acc:NM_069824]	0.471571	2.2865	0.353578	0.672371	84	171	70	96	2.52837	5.29215	2.34839	3.289
WBGene00008399	D2005.4	Caenorhabditis elegans Protein D2005.4 (D2005.4) mRNA, complete cds. [Source:RefSeq mRNA;Acc:NM_059759]	-0.301984	9.31075	0.379674	0.694056	17983	19068	24935	16296	541.282	590.121	836.529	558.308
WBGene00015650	pkg-2	Caenorhabditis elegans Protein PKG-2, isoform c. [Source:RefSeq mRNA;Acc:NM_171401]	0.0273538	2.23261	0.952812	0.983479	156	263	165	206	4.69554	8.13939	5.53548	7.05765
WBGene00007833	oac-6	Caenorhabditis elegans Protein OAC-6 (oac-6) mRNA, complete cds. [Source:RefSeq mRNA;Acc:NM_074717]	-0.347923	-1.55273	0.831806	0.939277	0	6	3	4	0	0.185689	0.100645	0.137042
WBGene00015141	ugt-46	Caenorhabditis elegans Protein UGT-46 (ugt-46) mRNA, complete cds. [Source:RefSeq mRNA;Acc:NM_075711]	-4.61427	-1.59542	0.0338672	0.243048	2	0	15	34	0.0601993	0	0.503226	1.16486
WBGene00014021	svop-1	Caenorhabditis elegans Protein SVOP-1 (svop-1) mRNA, complete cds. [Source:RefSeq mRNA;Acc:NM_066559]	1.41942	2.95557	0.0564092	0.303987	573	741	78	362	17.2471	22.9326	2.61677	12.4023
WBGene00020803	T25E4.1	Caenorhabditis elegans Protein T25E4.1 (T25E4.1) mRNA, complete cds. [Source:RefSeq mRNA;Acc:NM_062679]	1.60291	-1.01334	0.302839	0.634266	13	31	9	4	0.391295	0.959395	0.301935	0.137042
WBGene00013520	best-21	Caenorhabditis elegans Protein BEST-21 (best-21) mRNA, complete cds. [Source:RefSeq mRNA;Acc:NM_070445]	4.99835	-2.05045	0.108645	0.409469	8	0	0	0	0.240797	0	0	0
WBGene00004111	pqn-21	Caenorhabditis elegans Protein PQN-21, isoform a (pqn-21) mRNA, complete cds. [Source:RefSeq mRNA;Acc:NM_001025858]	0.945643	6.50614	0.00419105	0.0784142	4422	5071	2491	1956	133.101	156.939	83.569	67.0134
WBGene00009390	F35C5.1	Caenorhabditis elegans Protein F35C5.1 (F35C5.1) mRNA, complete cds. [Source:RefSeq mRNA;Acc:NM_064336]	0.909772	1.94191	0.193217	0.529209	197	231	142	64	5.92963	7.14904	4.76387	2.19267
WBGene00235292	F28E10.16		1.10915	-0.373949	0.22096	0.558388	23	51	20	11	0.692292	1.57836	0.670967	0.376865
WBGene00018976	daam-1	Caenorhabditis elegans Protein DAAM-1 (daam-1) mRNA, complete cds. [Source:RefSeq mRNA;Acc:NM_070731]	4.55744	2.29337	0.000156126	0.0110488	570	454	27	12	17.1568	14.0505	0.905806	0.411125
WBGene00008853	clec-101	Caenorhabditis elegans Protein CLEC-101 (clec-101) mRNA, complete cds. [Source:RefSeq mRNA;Acc:NM_060548]	0.911877	-2.22587	0.583535	0.818566	6	13	3	6	0.180598	0.402327	0.100645	0.205563
WBGene00008121	C46F11.6	Caenorhabditis elegans Protein C46F11.6 (C46F11.6) mRNA, complete cds. [Source:RefSeq mRNA;Acc:NM_001026051]	2.58852	2.27482	6.02682e-05	0.00614174	484	464	88	54	14.5682	14.36	2.95226	1.85006
WBGene00009925	F52B11.2	Caenorhabditis elegans Protein F52B11.2, isoform a. [Source:RefSeq mRNA;Acc:NM_001268857]	-0.283707	5.54358	0.203702	0.541059	1353	1217	1428	1387	40.7248	37.664	47.9071	47.5192
WBGene00004232	ptr-18	Caenorhabditis elegans Protein PTR-18 (ptr-18) mRNA, complete cds. [Source:RefSeq mRNA;Acc:NM_064360]	3.05162	-0.268292	0.0388879	0.259407	31	81	4	8	0.933089	2.50681	0.134193	0.274084
WBGene00011292	R102.5	Caenorhabditis elegans Protein R102.5, isoform b. [Source:RefSeq mRNA;Acc:NM_069579]	0.224564	6.26526	0.265405	0.600482	2711	2567	1779	2281	81.6001	79.4441	59.6826	78.1481
WBGene00044084	sre-46	Caenorhabditis elegans Protein SRE-46 (sre-46) mRNA, complete cds. [Source:RefSeq mRNA;Acc:NM_001027306]	-1.12352	-1.52519	0.395421	0.704148	4	2	6	6	0.120399	0.0618965	0.20129	0.205563
WBGene00014941	Y67H2A.9		1.93293	0.283689	0.00737183	0.106508	82	76	15	22	2.46817	2.35207	0.503226	0.75373
WBGene00016354	rig-6	Caenorhabditis elegans Protein RIG-6, isoform b. [Source:RefSeq mRNA;Acc:NM_062460]	-0.727478	1.66691	0.317559	0.647519	113	90	186	117	3.40126	2.78534	6.24	4.00847
WBGene00044665	F59A6.12	Caenorhabditis elegans Protein F59A6.12 (F59A6.12) mRNA, complete cds. [Source:RefSeq mRNA;Acc:NM_001047320]	-5.83522	0.336533	0.176728	0.509087	0	0	13	0	0	0	0.436129	0
WBGene00000065	act-3	Caenorhabditis elegans Protein ACT-3 (act-3) mRNA, complete cds. [Source:RefSeq mRNA;Acc:NM_073416]	0.34464	6.50703	0.096008	0.38866	3214	3099	1964	2505	96.7403	95.9086	65.889	85.8224
WBGene00009964	fip-6	Caenorhabditis elegans Protein FIP-6 (fip-6) mRNA, complete cds. [Source:RefSeq mRNA;Acc:NM_170908]	0.686311	-0.972773	0.70161	0.88154	3	6	5	0	0.0902989	0.185689	0.167742	0
WBGene00020406	T10D4.1	Caenorhabditis elegans Protein T10D4.1 (T10D4.1) mRNA, complete cds. [Source:RefSeq mRNA;Acc:NM_062059]	-1.01031	-1.96167	0.531382	0.790838	1	6	5	8	0.0300996	0.185689	0.167742	0.274084
WBGene00021869	Y54G2A.3	Caenorhabditis elegans Protein Y54G2A.3, isoform b (Y54G2A.3) mRNA, complete cds. [Source:RefSeq mRNA;Acc:NM_001129344]	-1.09484	-0.645941	0.387993	0.700303	19	19	20	53	0.571893	0.588017	0.670967	1.8158
WBGene00008511	F01G10.9	Caenorhabditis elegans Protein F01G10.9 (F01G10.9) mRNA, complete cds. [Source:RefSeq mRNA;Acc:NM_069480]	2.68662	-1.84496	0.101234	0.39712	11	26	2	3	0.331096	0.804654	0.0670967	0.102781
WBGene00017048	D2021.4	Caenorhabditis elegans Protein D2021.4, isoform a. [Source:RefSeq mRNA;Acc:NM_001047771]	-1.11263	-2.01236	0.535172	0.79324	0	6	2	10	0	0.185689	0.0670967	0.342605
WBGene00001437	fkh-5	Caenorhabditis elegans Protein FKH-5 (fkh-5) mRNA, complete cds. [Source:RefSeq mRNA;Acc:NM_065602]	3.6578	1.64317	0.00190113	0.0506623	233	622	22	39	7.01322	19.2498	0.738064	1.33616
WBGene00011910	alg-3	Caenorhabditis elegans Protein T22B3.2, isoform a (T22B3.2) mRNA, complete cds. [Source:RefSeq mRNA;Acc:NM_069817]	0.510085	0.460614	0.623566	0.840654	50	70	40	36	1.50498	2.16638	1.34193	1.23338
WBGene00004789	sgk-1	Caenorhabditis elegans Protein SGK-1, isoform a (sgk-1) mRNA, complete cds. [Source:RefSeq mRNA;Acc:NM_001047833]	0.172825	-2.26864	0.918913	0.973566	2	8	3	5	0.0601993	0.247586	0.100645	0.171302
WBGene00012175	W01C9.1	Caenorhabditis elegans Protein W01C9.1 (W01C9.1) mRNA, complete cds. [Source:RefSeq mRNA;Acc:NM_063401]	10.5186	2.33783	7.98208e-06	0.00186186	317	1666	1	0	9.54159	51.5598	0.0335484	0
WBGene00008652	F10D11.6	Caenorhabditis elegans Protein F10D11.6, isoform a. [Source:RefSeq mRNA;Acc:NM_001263848]	4.35915	1.48105	0.000831191	0.0312992	328	292	16	11	9.87268	9.03689	0.536774	0.376865
WBGene00018643	F49F1.1	Caenorhabditis elegans Protein F49F1.1 (F49F1.1) mRNA, complete cds. [Source:RefSeq mRNA;Acc:NM_068084]	-8.28781	-1.37725	0.00536521	0.0899615	0	0	4	67	0	0	0.134193	2.29545
WBGene00020624	T20D4.19	Caenorhabditis elegans Protein T20D4.19 (T20D4.19) mRNA, complete cds. [Source:RefSeq mRNA;Acc:NM_071561]	-0.680594	-2.38452	0.700089	0.881063	0	4	5	1	0	0.123793	0.167742	0.0342605
WBGene00022755	nhr-250	Caenorhabditis elegans Protein NHR-250 (nhr-250) mRNA, complete cds. [Source:RefSeq mRNA;Acc:NM_070863]	-1.11264	-1.97609	0.566374	0.808159	0	6	2	10	0	0.185689	0.0670967	0.342605
WBGene00019346	K02G10.5	Caenorhabditis elegans Protein K02G10.5 (K02G10.5) mRNA, complete cds. [Source:RefSeq mRNA;Acc:NM_076401]	-0.771829	-1.4211	0.562962	0.806844	2	16	9	19	0.0601993	0.495172	0.301935	0.650949
WBGene00002026	hsp-70	Caenorhabditis elegans Protein HSP-70 (hsp-70) mRNA, complete cds. [Source:RefSeq mRNA;Acc:NM_060084]	1.0543	5.79096	0.424199	0.723129	2345	2032	1751	161	70.5837	62.8868	58.7432	5.51593
WBGene00002271	lec-8	Caenorhabditis elegans Protein LEC-8 (lec-8) mRNA, complete cds. [Source:RefSeq mRNA;Acc:NM_077248]	-5.05415	1.54954	0.0139918	0.156573	8	3	62	271	0.240797	0.0928447	2.08	9.28458
WBGene00022710	ZK354.9	Serine/threonine-protein phosphatase [Source:UniProtKB/TrEMBL;Acc:P91569]	2.87772	-2.50621	0.0952636	0.386773	11	7	1	1	0.331096	0.216638	0.0335484	0.0342605
WBGene00000757	col-184	Caenorhabditis elegans Protein COL-184, isoform a. [Source:RefSeq mRNA;Acc:NM_001270293]	0.490577	4.77694	0.762723	0.908515	794	30	97	421	23.8991	0.928447	3.25419	14.4237
WBGene00009331	F32D8.7	Caenorhabditis elegans Protein F32D8.7, isoform b (F32D8.7) mRNA, complete cds. [Source:RefSeq mRNA;Acc:NM_001129465]	4.54876	-1.59467	0.0250021	0.211735	12	45	2	0	0.361196	1.39267	0.0670967	0
WBGene00010275	acc-1	Caenorhabditis elegans Protein ACC-1 (acc-1) mRNA, complete cds. [Source:RefSeq mRNA;Acc:NM_069314]	0.153223	-2.19559	0.915764	0.972717	5	11	7	6	0.150498	0.340431	0.234839	0.205563
WBGene00016447	msd-4	Caenorhabditis elegans Protein MSD-4 (msd-4) mRNA, complete cds. [Source:RefSeq mRNA;Acc:NM_065614]	-2.89168	-0.259943	0.103053	0.399512	0	2	13	2	0	0.0618965	0.436129	0.0685209
WBGene00010755	vglu-2	Caenorhabditis elegans Protein VGLU-2 (vglu-2) mRNA, complete cds. [Source:RefSeq mRNA;Acc:NM_066875]	6.31899	3.74936	8.98596e-06	0.00201447	1639	1410	9	25	49.3333	43.637	0.301935	0.856511
WBGene00020339	ttr-59	Caenorhabditis elegans Protein TTR-59, isoform b. [Source:RefSeq mRNA;Acc:NM_001129708]	-3.3246	-1.82941	0.115206	0.423717	1	0	3	8	0.0300996	0	0.100645	0.274084
WBGene00018572	lin-42	Caenorhabditis elegans Protein LIN-42, isoform c (lin-42) mRNA, complete cds. [Source:RefSeq mRNA;Acc:NM_001027007]	-1.52337	0.171588	0.0635808	0.320335	20	15	53	38	0.601993	0.464224	1.77806	1.3019
WBGene00019817	R02C2.6	Caenorhabditis elegans Protein R02C2.6 (R02C2.6) mRNA, complete cds. [Source:RefSeq mRNA;Acc:NM_182328]	0.164207	-1.35531	0.895396	0.964347	5	21	9	12	0.150498	0.649913	0.301935	0.411125
WBGene00044222	T16G12.10	Caenorhabditis elegans Protein T16G12.10 (T16G12.10) mRNA, complete cds. [Source:RefSeq mRNA;Acc:NM_001268129]	1.3546	-2.27049	0.444297	0.737088	3	20	2	6	0.0902989	0.618965	0.0670967	0.205563
WBGene00001613	glr-2	Caenorhabditis elegans Protein GLR-2, isoform a (glr-2) mRNA, complete cds. [Source:RefSeq mRNA;Acc:NM_001025942]	1.65085	1.75876	0.0650226	0.323126	121	255	97	12	3.64206	7.8918	3.25419	0.411125
WBGene00009690	F44E5.3	Caenorhabditis elegans Protein F44E5.3 (F44E5.3) mRNA, complete cds. [Source:RefSeq mRNA;Acc:NM_064110]	6.18008	-0.397841	0.00333997	0.068993	101	78	2	0	3.04006	2.41396	0.0670967	0
WBGene00013905	ugt-4	Caenorhabditis elegans Protein UGT-4, isoform a (ugt-4) mRNA, complete cds. [Source:RefSeq mRNA;Acc:NM_001047738]	-2.02742	-1.1049	0.261542	0.597241	1	1	1	7	0.0300996	0.0309482	0.0335484	0.239823
WBGene00004395	rol-3	Caenorhabditis elegans Protein ROL-3 (rol-3) mRNA, complete cds. [Source:RefSeq mRNA;Acc:NM_001269168]	-0.264465	0.17864	0.752017	0.903103	14	50	47	23	0.421395	1.54741	1.57677	0.78799
WBGene00008093	lron-1	Caenorhabditis elegans Protein LRON-1 (lron-1) mRNA, complete cds. [Source:RefSeq mRNA;Acc:NM_078023]	-6.59002	-1.2071	0.0311133	0.233365	0	0	15	7	0	0	0.503226	0.239823
WBGene00002018	hsp-16.41	Caenorhabditis elegans Protein HSP-16.41 (hsp-16.41) mRNA, complete cds. [Source:RefSeq mRNA;Acc:NM_182316]	1.05209	6.14113	0.505902	0.775026	1758	2780	1849	145	52.9152	86.0361	62.0309	4.96777
WBGene00003473	mtl-1	Caenorhabditis elegans Protein MTL-1 (mtl-1) mRNA, complete cds. [Source:RefSeq mRNA;Acc:NM_072295]	0.325402	-2.10361	0.879665	0.958483	0	7	0	5	0	0.216638	0	0.171302
WBGene00008157	C47F8.1	Caenorhabditis elegans Protein C47F8.1 (C47F8.1) mRNA, complete cds. [Source:RefSeq mRNA;Acc:NM_060719]	-1.98691	3.78093	0.00278746	0.0620219	66	157	511	292	1.98658	4.85887	17.1432	10.0041
WBGene00020562	T19C3.4	Caenorhabditis elegans Protein T19C3.4 (T19C3.4) mRNA, complete cds. [Source:RefSeq mRNA;Acc:NM_064820]	-0.290147	1.23032	0.623501	0.840654	71	31	68	44	2.13707	0.959395	2.28129	1.50746
WBGene00008021	C39B10.1	Caenorhabditis elegans Protein C39B10.1 (C39B10.1) mRNA, complete cds. [Source:RefSeq mRNA;Acc:NM_077353]	-1.84822	-1.73857	0.267856	0.602479	2	4	4	16	0.0601993	0.123793	0.134193	0.548167
WBGene00019540	K08D12.6	Caenorhabditis elegans Protein K08D12.6 (K08D12.6) mRNA, complete cds. [Source:RefSeq mRNA;Acc:NM_171275]	1.06101	1.84095	0.521911	0.784696	223	2	12	83	6.71222	0.0618965	0.40258	2.84362
WBGene00006606	tra-3	Caenorhabditis elegans Protein TRA-3 (tra-3) mRNA, complete cds. [Source:RefSeq mRNA;Acc:NM_070350]	1.01324	4.99255	0.00716672	0.104833	1283	806	478	451	38.6178	24.9443	16.0361	15.4515
WBGene00013325	Y57G11C.36	Caenorhabditis elegans Protein Y57G11C.36 (Y57G11C.36) mRNA, complete cds. [Source:RefSeq mRNA;Acc:NM_182288]	-0.349237	7.511	0.231367	0.568221	5763	4935	7134	5143	173.464	152.73	239.334	176.202
WBGene00011575	madf-4	Caenorhabditis elegans Protein MADF-4 (madf-4) mRNA, complete cds. [Source:RefSeq mRNA;Acc:NM_073164]	0.212944	-0.150899	0.77004	0.912671	45	40	36	30	1.35448	1.23793	1.20774	1.02781
WBGene00019584	set-12	Caenorhabditis elegans Protein SET-12 (set-12) mRNA, complete cds. [Source:RefSeq mRNA;Acc:NM_076905]	-2.97215	2.04954	0.000195304	0.0127039	8	22	78	136	0.240797	0.680861	2.61677	4.65942
WBGene00004100	pqn-8	Caenorhabditis elegans Protein PQN-8 (pqn-8) mRNA, complete cds. [Source:RefSeq mRNA;Acc:NM_066816]	-0.883564	0.885787	0.357117	0.67527	38	38	92	35	1.14379	1.17603	3.08645	1.19912
WBGene00004113	pqn-24	Caenorhabditis elegans Protein PQN-24 (pqn-24) mRNA, complete cds. [Source:RefSeq mRNA;Acc:NM_058990]	3.89981	-0.510268	0.0390557	0.259431	30	56	3	2	0.902989	1.7331	0.100645	0.0685209
WBGene00003746	nlp-8	Caenorhabditis elegans Protein NLP-8 (nlp-8) mRNA, complete cds. [Source:RefSeq mRNA;Acc:NM_059757]	3.8789	-1.52989	0.0213442	0.193058	11	25	1	1	0.331096	0.773706	0.0335484	0.0342605
WBGene00017772	clec-1	Caenorhabditis elegans Protein CLEC-1 (clec-1) mRNA, complete cds. [Source:RefSeq mRNA;Acc:NM_072099]	-0.363306	-0.116746	0.760373	0.907586	14	12	7	23	0.421395	0.371379	0.234839	0.78799
WBGene00006762	unc-25	Caenorhabditis elegans Protein UNC-25, isoform a. [Source:RefSeq mRNA;Acc:NM_067288]	0.365578	-0.571924	0.746138	0.900468	14	30	24	7	0.421395	0.928447	0.805161	0.239823
WBGene00015357	C02F12.8	Caenorhabditis elegans Protein C02F12.8 (C02F12.8) mRNA, complete cds. [Source:RefSeq mRNA;Acc:NM_076235]	-1.37375	4.19837	0.00228591	0.0565412	247	198	468	568	7.43461	6.12775	15.7006	19.4599
WBGene00020090	R119.5	Caenorhabditis elegans Protein R119.5, isoform b (R119.5) mRNA, complete cds. [Source:RefSeq mRNA;Acc:NM_001261918]	-0.623415	2.66462	0.24301	0.579417	189	181	152	359	5.68883	5.60163	5.09935	12.2995
WBGene00001625	glt-7	Caenorhabditis elegans Protein GLT-7 (glt-7) mRNA, complete cds. [Source:RefSeq mRNA;Acc:NM_067543]	-1.26915	-1.53752	0.504145	0.774042	6	9	19	14	0.180598	0.278534	0.637419	0.479646
WBGene00018044	F35D11.3	Caenorhabditis elegans Protein F35D11.3 (F35D11.3) mRNA, complete cds. [Source:RefSeq mRNA;Acc:NM_062411]	-1.05843	2.02034	0.0421082	0.267258	70	79	98	181	2.10698	2.44491	3.28774	6.20114
WBGene00010810	M01F1.4	Caenorhabditis elegans Protein M01F1.4, isoform b (M01F1.4) mRNA, complete cds. [Source:RefSeq mRNA;Acc:NM_001027516]	0.782501	6.311	0.00247665	0.0583328	3292	3371	1606	1879	99.088	104.327	53.8787	64.3754
WBGene00016641	C44C1.1	Caenorhabditis elegans Protein C44C1.1 (C44C1.1) mRNA, complete cds. [Source:RefSeq mRNA;Acc:NM_075788]	-0.192668	1.49377	0.699528	0.880856	89	85	89	90	2.67887	2.6306	2.98581	3.08344
WBGene00000932	dao-6	Caenorhabditis elegans Protein DAO-6 (dao-6) mRNA, complete cds. [Source:RefSeq mRNA;Acc:NM_171223]	3.14902	-1.75962	0.0356174	0.24843	20	41	2	4	0.601993	1.26888	0.0670967	0.137042
WBGene00006025	srx-134	Caenorhabditis elegans Protein SRX-134 (srx-134) mRNA, complete cds. [Source:RefSeq mRNA;Acc:NM_074033]	-2.07063	-1.51277	0.222444	0.55954	0	4	8	8	0	0.123793	0.268387	0.274084
WBGene00009823	gadr-6	Caenorhabditis elegans Protein GADR-6 (gadr-6) mRNA, complete cds. [Source:RefSeq mRNA;Acc:NM_061054]	0.504405	4.33742	0.124604	0.438466	1086	822	772	440	32.6882	25.4395	25.8993	15.0746
WBGene00002272	lec-9	Caenorhabditis elegans Protein LEC-9 (lec-9) mRNA, complete cds. [Source:RefSeq mRNA;Acc:NM_078443]	-5.67267	-0.689878	0.0118089	0.142022	0	2	9	94	0	0.0618965	0.301935	3.22048
WBGene00003435	msp-40	Caenorhabditis elegans Protein MSP-40 (msp-40) mRNA, complete cds. [Source:RefSeq mRNA;Acc:NM_062464]	-0.470813	0.147708	0.747672	0.900836	6	13	18	6	0.180598	0.402327	0.603871	0.205563
WBGene00020966	W03A5.1	Caenorhabditis elegans Protein W03A5.1 (W03A5.1) mRNA, complete cds. [Source:RefSeq mRNA;Acc:NM_065752]	7.51769	2.95413	3.47407e-05	0.00438881	816	1453	9	2	24.5613	44.9678	0.301935	0.0685209
WBGene00013365	Y60A3A.19	Caenorhabditis elegans Protein Y60A3A.19, isoform b. [Source:RefSeq mRNA;Acc:NM_001129584]	-0.303904	4.10055	0.332269	0.6592	456	383	397	533	13.7254	11.8532	13.3187	18.2608
WBGene00009824	gpdh-1	Caenorhabditis elegans Protein GPDH-1 (gpdh-1) mRNA, complete cds. [Source:RefSeq mRNA;Acc:NM_061053]	-1.46289	-0.29303	0.207542	0.545101	13	7	32	18	0.391295	0.216638	1.07355	0.616688
WBGene00012437	hum-9	Caenorhabditis elegans Protein HUM-9 (hum-9) mRNA, complete cds. [Source:RefSeq mRNA;Acc:NM_069219]	-0.40994	1.42789	0.497692	0.76994	46	113	129	63	1.38458	3.49715	4.32774	2.15841
WBGene00006809	unc-77	Caenorhabditis elegans Protein UNC-77, isoform d (unc-77) mRNA, complete cds. [Source:RefSeq mRNA;Acc:NM_171352]	0.916815	1.38863	0.166634	0.496371	52	82	33	31	1.56518	2.53776	1.1071	1.06207
WBGene00015691	viln-1	Caenorhabditis elegans Protein VILN-1 (viln-1) mRNA, complete cds. [Source:RefSeq mRNA;Acc:NM_059041]	-0.0339835	9.128	0.918346	0.973248	16203	23013	22708	13622	487.705	712.212	761.816	466.696
WBGene00018953	F56C9.10	Caenorhabditis elegans Protein F56C9.10, isoform a (F56C9.10) mRNA, complete cds. [Source:RefSeq mRNA;Acc:NM_171190]	0.0973926	8.60109	0.663614	0.860171	15200	14087	12958	11688	457.515	435.968	434.72	400.436
WBGene00009653	F43D9.1	Caenorhabditis elegans Protein F43D9.1 (F43D9.1) mRNA, complete cds. [Source:RefSeq mRNA;Acc:NM_066912]	1.36687	1.87857	0.0205062	0.190597	231	357	117	89	6.95302	11.0485	3.92516	3.04918
WBGene00001008	dlk-1	Caenorhabditis elegans Protein DLK-1, isoform a. [Source:RefSeq mRNA;Acc:NM_001026272]	3.30179	5.0977	2.22473e-07	0.000200043	4142	4182	440	321	124.673	129.426	14.7613	10.9976
WBGene00044989	Y37A1B.17	Caenorhabditis elegans Protein Y37A1B.17, isoform b (Y37A1B.17) mRNA, complete cds. [Source:RefSeq mRNA;Acc:NM_001083254]	1.45339	5.92812	0.000101594	0.00834931	3499	2271	937	954	105.319	70.2835	31.4348	32.6845
WBGene00022337	Y82E9BR.4	Caenorhabditis elegans Protein Y82E9BR.4 (Y82E9BR.4) mRNA, complete cds. [Source:RefSeq mRNA;Acc:NM_065002]	2.01934	-1.16109	0.112622	0.418358	8	46	10	2	0.240797	1.42362	0.335484	0.0685209
WBGene00014253	ZK1320.3	Caenorhabditis elegans Protein ZK1320.3 (ZK1320.3) mRNA, complete cds. [Source:RefSeq mRNA;Acc:NM_063683]	-5.25759	-1.37545	0.0106473	0.133078	0	1	13	30	0	0.0309482	0.436129	1.02781
WBGene00011578	npr-20	Caenorhabditis elegans Protein NPR-20 (npr-20) mRNA, complete cds. [Source:RefSeq mRNA;Acc:NM_063487]	1.67286	-1.41461	0.334853	0.66075	5	27	7	2	0.150498	0.835603	0.234839	0.0685209
WBGene00009458	F36A2.11	Caenorhabditis elegans Protein F36A2.11 (F36A2.11) mRNA, complete cds. [Source:RefSeq mRNA;Acc:NM_059986]	0.560467	-2.1899	0.712088	0.88611	14	6	2	10	0.421395	0.185689	0.0670967	0.342605
WBGene00005642	srp-1	Caenorhabditis elegans Protein SRP-1 (srp-1) mRNA, complete cds. [Source:RefSeq mRNA;Acc:NM_070914]	-0.826206	-1.26363	0.713087	0.886775	1	2	4	1	0.0300996	0.0618965	0.134193	0.0342605
WBGene00001564	icl-1	Caenorhabditis elegans Protein ICL-1, isoform a. [Source:RefSeq mRNA;Acc:NM_070905]	0.379492	2.80129	0.719927	0.888631	49	276	64	162	1.47488	8.54171	2.1471	5.55019
WBGene00016864	C52A10.3	Caenorhabditis elegans Protein C52A10.3 (C52A10.3) mRNA, complete cds. [Source:RefSeq mRNA;Acc:NM_071998]	-0.497063	3.01664	0.40369	0.708393	109	135	177	134	3.28086	4.17801	5.93806	4.5909
WBGene00011793	T16A9.3	Caenorhabditis elegans Protein T16A9.3 (T16A9.3) mRNA, complete cds. [Source:RefSeq mRNA;Acc:NM_074116]	3.71214	0.948481	0.00157664	0.0453018	183	343	14	22	5.50823	10.6152	0.469677	0.75373
WBGene00007601	C15C6.2	Caenorhabditis elegans Protein C15C6.2, isoform b. [Source:RefSeq mRNA;Acc:NM_060679]	2.45923	1.82545	0.0164373	0.169343	333	206	56	32	10.0232	6.37534	1.87871	1.09633
WBGene00010241	F58D2.2	Caenorhabditis elegans Protein F58D2.2 (F58D2.2) mRNA, complete cds. [Source:RefSeq mRNA;Acc:NM_070135]	4.03181	-0.292771	0.00619229	0.0960267	64	120	8	2	1.92638	3.71379	0.268387	0.0685209
WBGene00009314	F32B4.4	Caenorhabditis elegans Protein F32B4.4, isoform a. [Source:RefSeq mRNA;Acc:NM_001026269]	0.263447	4.66134	0.334391	0.66043	982	831	669	689	29.5578	25.718	22.4439	23.6055
WBGene00012606	Y38F1A.2	Caenorhabditis elegans Protein Y38F1A.2 (Y38F1A.2) mRNA, complete cds. [Source:RefSeq mRNA;Acc:NM_064359]	0.405863	1.53226	0.539774	0.794954	110	116	48	105	3.31096	3.59	1.61032	3.59735
WBGene00018399	F43H9.3	Caenorhabditis elegans Protein F43H9.3 (F43H9.3) mRNA, complete cds. [Source:RefSeq mRNA;Acc:NM_072666]	-0.444327	7.10407	0.0521014	0.293126	3750	3456	5110	3727	112.874	106.957	171.432	127.689
WBGene00002112	ins-29	Caenorhabditis elegans Protein INS-29 (ins-29) mRNA, complete cds. [Source:RefSeq mRNA;Acc:NM_001026675]	2.75274	-2.07717	0.200153	0.535916	4	27	3	1	0.120399	0.835603	0.100645	0.0342605
WBGene00001837	hda-4	Caenorhabditis elegans Protein HDA-4, isoform a. [Source:RefSeq mRNA;Acc:NM_001270349]	-1.11327	1.77051	0.0454589	0.274989	71	50	98	137	2.13707	1.54741	3.28774	4.69368
WBGene00007734	C25G4.7	Caenorhabditis elegans Protein C25G4.7, isoform b (C25G4.7) mRNA, complete cds. [Source:RefSeq mRNA;Acc:NM_001268719]	3.57808	5.36227	0.00365547	0.0726625	5713	5976	479	403	171.959	184.947	16.0697	13.807
WBGene00006396	taf-12	Caenorhabditis elegans Protein TAF-12, isoform a. [Source:RefSeq mRNA;Acc:NM_001268215]	-0.178588	4.42631	0.468957	0.752278	613	570	611	594	18.4511	17.6405	20.4981	20.3507
WBGene00000853	cut-6	Caenorhabditis elegans Protein CUT-6 (cut-6) mRNA, complete cds. [Source:RefSeq mRNA;Acc:NM_066999]	2.03873	-2.62265	0.297968	0.630805	6	4	0	2	0.180598	0.123793	0	0.0685209
WBGene00013375	srsx-25	Caenorhabditis elegans Protein SRSX-25, isoform a. [Source:RefSeq mRNA;Acc:NM_001268803]	1.7921	1.53836	0.00396267	0.0759148	151	183	55	32	4.54505	5.66353	1.84516	1.09633
WBGene00006646	tsp-20	Caenorhabditis elegans Protein TSP-20 (tsp-20) mRNA, complete cds. [Source:RefSeq mRNA;Acc:NM_077613]	-1.87606	1.39934	0.0209469	0.191413	63	36	182	145	1.89628	1.11414	6.1058	4.96777
WBGene00011951	T23F6.3	Caenorhabditis elegans Protein T23F6.3 (T23F6.3) mRNA, complete cds. [Source:RefSeq mRNA;Acc:NM_070030]	-1.59007	2.60434	0.0506595	0.289922	90	61	317	94	2.70897	1.88784	10.6348	3.22048
WBGene00009634	nspc-9	Caenorhabditis elegans Protein NSPC-9 (nspc-9) mRNA, complete cds. [Source:RefSeq mRNA;Acc:NM_077669]	0.981325	-2.20751	0.599911	0.827041	5	4	3	1	0.150498	0.123793	0.100645	0.0342605
WBGene00008579	F08G2.8	Caenorhabditis elegans Protein F08G2.8 (F08G2.8) mRNA, complete cds. [Source:RefSeq mRNA;Acc:NM_064503]	3.69363	-0.195076	0.00858423	0.118341	43	75	2	6	1.29428	2.32112	0.0670967	0.205563
WBGene00007461	C08F11.14		5.41918	-0.896134	0.0101898	0.130192	114	40	2	1	3.43136	1.23793	0.0670967	0.0342605
WBGene00016313	set-4	Caenorhabditis elegans Protein SET-4 (set-4) mRNA, complete cds. [Source:RefSeq mRNA;Acc:NM_062871]	-0.241375	7.36302	0.262861	0.598238	5246	4322	5847	4338	157.903	133.758	196.157	148.622
WBGene00000785	cpr-5	Caenorhabditis elegans Protein CPR-5 (cpr-5) mRNA, complete cds. [Source:RefSeq mRNA;Acc:NM_070982]	-6.02762	2.41873	0.0146328	0.16115	11	2	99	669	0.331096	0.0618965	3.32129	22.9202
WBGene00007459	C08F11.12	Caenorhabditis elegans Protein C08F11.12 (C08F11.12) mRNA, complete cds. [Source:RefSeq mRNA;Acc:NM_070236]	-6.70771	0.415975	0.0862236	0.369049	0	0	23	1	0	0	0.771613	0.0342605
WBGene00013711	Y106G6G.2	Caenorhabditis elegans Protein Y106G6G.2 (Y106G6G.2) mRNA, complete cds. [Source:RefSeq mRNA;Acc:NM_060300]	7.11075	3.76849	4.07866e-05	0.00497408	2352	3184	24	12	70.7944	98.5392	0.805161	0.411125
WBGene00016422	noah-1	Caenorhabditis elegans Protein NOAH-1, isoform c (noah-1) mRNA, complete cds. [Source:RefSeq mRNA;Acc:NM_001263093]	1.54033	1.41327	0.0629631	0.318575	187	234	47	83	5.62863	7.24189	1.57677	2.84362
WBGene00011957	T23F11.6	Caenorhabditis elegans Protein T23F11.6 (T23F11.6) mRNA, complete cds. [Source:RefSeq mRNA;Acc:NM_001027621]	0.738556	-1.01975	0.551298	0.801067	12	25	12	8	0.361196	0.773706	0.40258	0.274084
WBGene00021843	Y54E10BR.4	Caenorhabditis elegans Protein Y54E10BR.4 (Y54E10BR.4) mRNA, complete cds. [Source:RefSeq mRNA;Acc:NM_058689]	0.0395114	4.9046	0.882964	0.960025	1002	885	702	947	30.1598	27.3892	23.551	32.4446
WBGene00013439	Y66D12A.13	Caenorhabditis elegans Protein Y66D12A.13 (Y66D12A.13) mRNA, complete cds. [Source:RefSeq mRNA;Acc:NM_067088]	3.95315	-0.754977	0.0170941	0.172476	68	73	5	3	2.04678	2.25922	0.167742	0.102781
WBGene00050927	B0250.12		2.13709	-1.94956	0.133938	0.453467	8	22	3	3	0.240797	0.680861	0.100645	0.102781
WBGene00194674	F23D12.11	Caenorhabditis elegans Protein F23D12.11 (F23D12.11) mRNA, complete cds. [Source:RefSeq mRNA;Acc:NM_001270315]	-1.67152	0.73701	0.22916	0.56581	15	7	14	49	0.451495	0.216638	0.469677	1.67876
WBGene00011218	R10E11.6	Caenorhabditis elegans Protein R10E11.6, isoform a. [Source:RefSeq mRNA;Acc:NM_001047397]	-0.266241	4.21203	0.297214	0.630215	542	520	594	556	16.314	16.0931	19.9277	19.0488
WBGene00010972	R01H10.4	Caenorhabditis elegans Protein R01H10.4 (R01H10.4) mRNA, complete cds. [Source:RefSeq mRNA;Acc:NM_066869]	2.38127	3.63711	0.0117638	0.141815	1117	1508	61	390	33.6213	46.6699	2.04645	13.3616
WBGene00019923	fbxc-29	Caenorhabditis elegans Protein FBXC-29 (fbxc-29) mRNA, complete cds. [Source:RefSeq mRNA;Acc:NM_061449]	0.532867	-1.08208	0.624728	0.841436	4	31	15	7	0.120399	0.959395	0.503226	0.239823
WBGene00018891	F55F8.3	Caenorhabditis elegans Protein F55F8.3 (F55F8.3) mRNA, complete cds. [Source:RefSeq mRNA;Acc:NM_059252]	-0.499768	7.48714	0.0623445	0.317317	5272	4585	6800	5747	158.685	141.898	228.129	196.895
WBGene00007151	B0365.2		-0.215584	-0.693966	0.851198	0.946916	20	25	16	31	0.601993	0.773706	0.536774	1.06207
WBGene00002212	kin-31	Caenorhabditis elegans Protein KIN-31 (kin-31) mRNA, complete cds. [Source:RefSeq mRNA;Acc:NM_066511]	-1.35625	1.45439	0.0146253	0.16115	53	50	135	103	1.59528	1.54741	4.52903	3.52883
WBGene00022235	sqd-1	Caenorhabditis elegans Protein SQD-1, isoform b (sqd-1) mRNA, complete cds. [Source:RefSeq mRNA;Acc:NM_001028403]	-0.457432	7.62755	0.125887	0.440547	4713	3626	4467	5809	141.86	112.218	149.861	199.019
WBGene00000789	cpz-2	Caenorhabditis elegans Protein CPZ-2 (cpz-2) mRNA, complete cds. [Source:RefSeq mRNA;Acc:NM_073917]	-3.32604	-1.49618	0.0933982	0.383755	7	0	2	62	0.210698	0	0.0670967	2.12415
WBGene00014672	C08F11.6		3.75527	-0.699076	0.00164635	0.0464318	43	35	4	1	1.29428	1.08319	0.134193	0.0342605
WBGene00077753	R13.6		-5.16436	-2.14708	0.042991	0.26977	0	0	3	5	0	0	0.100645	0.171302
WBGene00001190	egl-23	Caenorhabditis elegans Protein EGL-23, isoform a (egl-23) mRNA, complete cds. [Source:RefSeq mRNA;Acc:NM_001268847]	0.122433	0.192094	0.876926	0.957617	25	26	12	30	0.752491	0.804654	0.40258	1.02781
WBGene00000609	col-20	Caenorhabditis elegans Protein COL-20 (col-20) mRNA, complete cds. [Source:RefSeq mRNA;Acc:NM_062478]	0.683137	3.82164	0.612397	0.834397	619	19	123	229	18.6317	0.588017	4.12645	7.84564
WBGene00015894	acdh-2	Caenorhabditis elegans Protein ACDH-2, isoform a. [Source:RefSeq mRNA;Acc:NM_062665]	-0.433249	0.189601	0.66084	0.858468	12	33	22	33	0.361196	1.02129	0.738064	1.13059
WBGene00014248	ZK1307.7	Caenorhabditis elegans Protein ZK1307.7, isoform b (ZK1307.7) mRNA, complete cds. [Source:RefSeq mRNA;Acc:NM_001267289]	1.4645	-0.282038	0.357513	0.675374	55	100	45	6	1.65548	3.09482	1.50968	0.205563
WBGene00000754	col-181	Caenorhabditis elegans Protein COL-181, isoform a. [Source:RefSeq mRNA;Acc:NM_001047830]	0.559393	3.16701	0.719028	0.888185	286	28	62	127	8.6085	0.866551	2.08	4.35108
WBGene00012134	T28F3.8	Caenorhabditis elegans Protein T28F3.8 (T28F3.8) mRNA, complete cds. [Source:RefSeq mRNA;Acc:NM_070674]	-3.38617	-2.12948	0.0972127	0.390713	2	0	18	3	0.0601993	0	0.603871	0.102781
WBGene00016189	C28G1.4	Caenorhabditis elegans Protein C28G1.4 (C28G1.4) mRNA, complete cds. [Source:RefSeq mRNA;Acc:NM_077098]	-0.603583	0.85761	0.37209	0.687676	27	58	61	56	0.81269	1.795	2.04645	1.91859
WBGene00020657	lgc-53	Caenorhabditis elegans Protein LGC-53, isoform a. [Source:RefSeq mRNA;Acc:NM_171812]	-3.12067	-0.476313	0.0192762	0.184737	1	6	31	26	0.0300996	0.185689	1.04	0.890772
WBGene00010434	H40L08.3	Caenorhabditis elegans Protein H40L08.3 (H40L08.3) mRNA, complete cds. [Source:RefSeq mRNA;Acc:NM_078104]	0.491555	1.33704	0.645334	0.85091	89	101	76	46	2.67887	3.12577	2.54968	1.57598
WBGene00235319	F44E7.17		-0.023537	4.3888	0.927585	0.97695	685	666	566	669	20.6183	20.6115	18.9884	22.9202
WBGene00021147	W10G11.17	Caenorhabditis elegans Protein W10G11.17 (W10G11.17) mRNA, complete cds. [Source:RefSeq mRNA;Acc:NM_062177]	-0.646567	-0.541503	0.431348	0.728316	7	12	14	13	0.210698	0.371379	0.469677	0.445386
WBGene00012552	enu-3.5	Caenorhabditis elegans Protein Y37D8A.12, isoform a. [Source:RefSeq mRNA;Acc:NM_067277]	-0.117968	5.66021	0.750831	0.902438	1759	1918	2107	1494	52.9453	59.3587	70.6864	51.1851
WBGene00000186	ark-1	Caenorhabditis elegans Protein ARK-1, isoform a (ark-1) mRNA, complete cds. [Source:RefSeq mRNA;Acc:NM_001268725]	0.214597	6.82788	0.371759	0.687396	4534	4074	3306	3367	136.472	126.083	110.911	115.355
WBGene00016558	C41A3.1	Caenorhabditis elegans Protein C41A3.1 (C41A3.1) mRNA, complete cds. [Source:RefSeq mRNA;Acc:NM_076522]	-0.915588	1.83673	0.107999	0.408651	52	99	144	114	1.56518	3.06388	4.83097	3.90569
WBGene00004933	sod-4	Caenorhabditis elegans Protein SOD-4, isoform b. [Source:RefSeq mRNA;Acc:NM_001268073]	0.759546	1.31913	0.179647	0.512234	110	149	73	65	3.31096	4.61129	2.44903	2.22693
WBGene00011531	rsbp-1	Caenorhabditis elegans Protein RSBP-1 (rsbp-1) mRNA, complete cds. [Source:RefSeq mRNA;Acc:NM_060038]	-0.347475	0.523311	0.541751	0.795958	55	48	62	56	1.65548	1.48552	2.08	1.91859
WBGene00010282	F58G11.4	Caenorhabditis elegans Protein F58G11.4, isoform a. [Source:RefSeq mRNA;Acc:NM_001269607]	2.95001	0.583623	0.00217306	0.0545635	107	160	16	15	3.22066	4.95172	0.536774	0.513907
WBGene00017026	D1037.5	Caenorhabditis elegans Protein D1037.5 (D1037.5) mRNA, complete cds. [Source:RefSeq mRNA;Acc:NM_058800]	0.174337	2.02382	0.751166	0.902639	135	182	157	97	4.06345	5.63258	5.26709	3.32326
WBGene00000800	cars-1	Caenorhabditis elegans Protein CARS-1, isoform a (cars-1) mRNA, complete cds. [Source:RefSeq mRNA;Acc:NM_058612]	-0.705951	8.1418	0.00999817	0.12919	6929	4267	7899	8483	208.56	132.056	264.999	290.631
WBGene00007080	sfxn-1.1	Caenorhabditis elegans Protein SFXN-1.1 (sfxn-1.1) mRNA, complete cds. [Source:RefSeq mRNA;Acc:NM_063639]	1.28042	-1.44997	0.52699	0.788056	0	27	5	5	0	0.835603	0.167742	0.171302
WBGene00017663	F21D12.3	Caenorhabditis elegans Protein F21D12.3 (F21D12.3) mRNA, complete cds. [Source:RefSeq mRNA;Acc:NM_063131]	0.966997	-0.962893	0.487507	0.763684	8	70	8	28	0.240797	2.16638	0.268387	0.959293
WBGene00022803	ZK688.9	Caenorhabditis elegans Protein ZK688.9 (ZK688.9) mRNA, complete cds. [Source:RefSeq mRNA;Acc:NM_066312]	0.209333	6.56345	0.585649	0.819295	2938	2972	2522	2085	88.4328	91.9782	84.609	71.433
WBGene00013360	Y60A3A.9	Caenorhabditis elegans Protein Y60A3A.9 (Y60A3A.9) mRNA, complete cds. [Source:RefSeq mRNA;Acc:NM_075460]	-0.208357	4.64834	0.480148	0.759346	757	520	567	756	22.7854	16.0931	19.0219	25.9009
WBGene00021870	samt-1	Caenorhabditis elegans Protein Y54G2A.4 (Y54G2A.4) mRNA, complete cds. [Source:RefSeq mRNA;Acc:NM_067873]	1.67216	5.05416	0.0160952	0.168169	2481	2479	846	558	74.6772	76.7207	28.3819	19.1173
WBGene00000232	avr-14	Caenorhabditis elegans Protein AVR-14, isoform a. [Source:RefSeq mRNA;Acc:NM_001025791]	3.14068	1.76888	3.58891e-05	0.00449673	360	397	32	45	10.8359	12.2865	1.07355	1.54172
WBGene00008740	F13D12.5	Caenorhabditis elegans Protein F13D12.5 (F13D12.5) mRNA, complete cds. [Source:RefSeq mRNA;Acc:NM_064103]	-0.0908093	5.94604	0.670169	0.865073	2253	1798	1938	1940	67.8145	55.6449	65.0168	66.4653
WBGene00004201	prx-19	Caenorhabditis elegans Protein PRX-19 (prx-19) mRNA, complete cds. [Source:RefSeq mRNA;Acc:NM_066546]	0.26534	5.54524	0.186033	0.52073	1734	1544	1160	1292	52.1928	47.7841	38.9161	44.2645
WBGene00000629	col-52	Caenorhabditis elegans Protein COL-52 (col-52) mRNA, complete cds. [Source:RefSeq mRNA;Acc:NM_058993]	-1.45729	-1.24295	0.43748	0.731555	8	13	53	0	0.240797	0.402327	1.77806	0
WBGene00006441	cpna-4	Caenorhabditis elegans Protein CPNA-4 (cpna-4) mRNA, complete cds. [Source:RefSeq mRNA;Acc:NM_070453]	-3.63177	-0.661266	0.0248107	0.21102	2	1	17	19	0.0601993	0.0309482	0.570322	0.650949
WBGene00000215	asp-2	Caenorhabditis elegans Protein ASP-2, isoform a. [Source:RefSeq mRNA;Acc:NM_072983]	-5.4634	0.0524738	0.0133774	0.152148	3	1	23	144	0.0902989	0.0309482	0.771613	4.93351
WBGene00017591	F19C7.1	Caenorhabditis elegans Protein F19C7.1 (F19C7.1) mRNA, complete cds. [Source:RefSeq mRNA;Acc:NM_068196]	-5.76457	0.704385	0.00415719	0.0780673	5	0	15	238	0.150498	0	0.503226	8.15399
WBGene00011645	T09B9.4	Caenorhabditis elegans Protein T09B9.4 (T09B9.4) mRNA, complete cds. [Source:RefSeq mRNA;Acc:NM_077239]	0.479323	5.47962	0.084634	0.366319	1353	1641	919	1016	40.7248	50.7861	30.831	34.8086
WBGene00000977	dhs-14	Caenorhabditis elegans Protein DHS-14 (dhs-14) mRNA, complete cds. [Source:RefSeq mRNA;Acc:NM_071351]	-6.66379	-1.81892	0.0312122	0.233775	0	0	7	16	0	0	0.234839	0.548167
WBGene00013654	Y105C5B.15	Caenorhabditis elegans Protein Y105C5B.15 (Y105C5B.15) mRNA, complete cds. [Source:RefSeq mRNA;Acc:NM_070503]	-4.6494	-0.563816	0.00520322	0.0886164	1	2	13	60	0.0300996	0.0618965	0.436129	2.05563
WBGene00220258	C50C3.19	Caenorhabditis elegans Protein C50C3.19 (C50C3.19) mRNA, complete cds. [Source:RefSeq mRNA;Acc:NM_001276792]	2.14136	-1.71209	0.146342	0.470447	29	31	2	10	0.87289	0.959395	0.0670967	0.342605
WBGene00001401	fbf-1	Caenorhabditis elegans Protein FBF-1 (fbf-1) mRNA, complete cds. [Source:RefSeq mRNA;Acc:NM_062815]	-0.0659792	8.54179	0.833365	0.940138	12372	12754	14186	9547	372.393	394.714	475.917	327.085
WBGene00020496	spat-3	Caenorhabditis elegans Protein SPAT-3, isoform a. [Source:RefSeq mRNA;Acc:NM_001029733]	1.69285	7.83722	0.00186268	0.0501284	12405	19248	4766	4082	373.386	595.692	159.892	139.851
WBGene00008042	C40H1.7	Caenorhabditis elegans Protein C40H1.7 (C40H1.7) mRNA, complete cds. [Source:RefSeq mRNA;Acc:NM_066651]	-0.79592	-0.300938	0.383375	0.69707	30	20	33	45	0.902989	0.618965	1.1071	1.54172
WBGene00007652	C17G1.5	Caenorhabditis elegans Protein C17G1.5 (C17G1.5) mRNA, complete cds. [Source:RefSeq mRNA;Acc:NM_077267]	-0.054394	2.64622	0.934249	0.979021	296	118	252	134	8.90949	3.65189	8.45419	4.5909
WBGene00021522	nhr-274	Caenorhabditis elegans Protein NHR-274 (nhr-274) mRNA, complete cds. [Source:RefSeq mRNA;Acc:NM_067713]	-0.615614	0.442294	0.43374	0.729479	25	30	34	42	0.752491	0.928447	1.14064	1.43894
WBGene00012704	Y39C12A.1	Caenorhabditis elegans Protein Y39C12A.1. [Source:RefSeq mRNA;Acc:NM_069918]	1.99586	-1.08779	0.31193	0.642968	5	22	5	1	0.150498	0.680861	0.167742	0.0342605
WBGene00016534	C39D10.7	Caenorhabditis elegans Protein C39D10.7 (C39D10.7) mRNA, complete cds. [Source:RefSeq mRNA;Acc:NM_076933]	-0.224548	10.2065	0.457729	0.746091	33264	32366	33357	35643	1001.23	1001.67	1119.07	1221.15
WBGene00022143	Y71G12B.3	Caenorhabditis elegans Protein Y71G12B.3 (Y71G12B.3) mRNA, complete cds. [Source:RefSeq mRNA;Acc:NM_058498]	3.59133	-1.63698	0.0449042	0.273905	36	47	3	3	1.08359	1.45457	0.100645	0.102781
WBGene00008972	F20C5.7	Caenorhabditis elegans Protein F20C5.7 (F20C5.7) mRNA, complete cds. [Source:RefSeq mRNA;Acc:NM_001027969]	-1.96776	-1.26516	0.149388	0.475051	2	4	18	4	0.0601993	0.123793	0.603871	0.137042
WBGene00016027	C23H5.8	Caenorhabditis elegans Protein C23H5.8, isoform a. [Source:RefSeq mRNA;Acc:NM_067762]	-4.20401	-0.229182	0.0197112	0.187147	0	5	12	75	0	0.154741	0.40258	2.56953
WBGene00012222	W03C9.6	Caenorhabditis elegans Protein W03C9.6 (W03C9.6) mRNA, complete cds. [Source:RefSeq mRNA;Acc:NM_064145]	0.33583	2.40025	0.471303	0.753507	201	248	225	97	6.05003	7.67516	7.54838	3.32326
WBGene00011231	R11A5.3	Caenorhabditis elegans Protein R11A5.3 (R11A5.3) mRNA, complete cds. [Source:RefSeq mRNA;Acc:NM_059772]	-0.801531	2.72504	0.351555	0.671101	120	275	542	86	3.61196	8.51077	18.1832	2.9464
WBGene00007624	hrde-1	Caenorhabditis elegans Protein HRDE-1 (hrde-1) mRNA, complete cds. [Source:RefSeq mRNA;Acc:NM_065433]	-0.161784	8.676	0.547024	0.798722	13370	9936	10690	12713	402.432	307.502	358.632	435.553
WBGene00019261	H34I24.2	Caenorhabditis elegans Protein H34I24.2 (H34I24.2) mRNA, complete cds. [Source:RefSeq mRNA;Acc:NM_065227]	-2.96417	1.36188	0.0268285	0.218487	44	12	39	350	1.32438	0.371379	1.30839	11.9912
WBGene00044005	F37C12.18	Caenorhabditis elegans Protein F37C12.18 (F37C12.18) mRNA, complete cds. [Source:RefSeq mRNA;Acc:NM_001027398]	1.86107	2.45988	0.00397029	0.0759148	574	508	146	122	17.2772	15.7217	4.89806	4.17978
WBGene00000140	anc-1	Caenorhabditis elegans Protein ANC-1 (anc-1) mRNA, complete cds. [Source:RefSeq mRNA;Acc:NM_058952]	-0.266557	5.60641	0.349454	0.669705	1530	1579	1984	1390	46.0525	48.8673	66.56	47.622
WBGene00017593	F19C7.3	Caenorhabditis elegans Protein F19C7.3 (F19C7.3) mRNA, complete cds. [Source:RefSeq mRNA;Acc:NM_068193]	0.150146	2.3074	0.820197	0.933314	63	71	66	43	1.89628	2.19733	2.21419	1.4732
WBGene00004450	rpl-36	Caenorhabditis elegans Protein RPL-36 (rpl-36) mRNA, complete cds. [Source:RefSeq mRNA;Acc:NM_066172]	-0.517011	7.85066	0.050104	0.28913	4976	4019	4997	6558	149.776	124.381	167.641	224.68
WBGene00021155	Y4C6B.1	Caenorhabditis elegans Protein Y4C6B.1 (Y4C6B.1) mRNA, complete cds. [Source:RefSeq mRNA;Acc:NM_068385]	-0.0389282	5.33121	0.89091	0.963048	1166	958	938	1023	35.0962	29.6484	31.4684	35.0484
WBGene00022123	Y71F9AR.2	Caenorhabditis elegans Protein Y71F9AR.2 (Y71F9AR.2) mRNA, complete cds. [Source:RefSeq mRNA;Acc:NM_058681]	-1.50388	2.0955	0.00999516	0.12919	58	78	207	142	1.74578	2.41396	6.94451	4.86498
WBGene00015232	B0511.6	Caenorhabditis elegans Protein B0511.6 (B0511.6) mRNA, complete cds. [Source:RefSeq mRNA;Acc:NM_060378]	0.218027	6.72808	0.312116	0.642992	3428	3314	2358	2854	103.182	102.562	79.1071	97.7793
WBGene00009075	F23B2.7	Caenorhabditis elegans Protein F23B2.7, isoform a. [Source:RefSeq mRNA;Acc:NM_069194]	3.76785	1.58836	0.00158018	0.0453182	195	397	14	25	5.86943	12.2865	0.469677	0.856511
WBGene00002206	kin-24	Caenorhabditis elegans Protein KIN-24 (kin-24) mRNA, complete cds. [Source:RefSeq mRNA;Acc:NM_069360]	1.01646	-1.71761	0.566388	0.808159	8	26	1	14	0.240797	0.804654	0.0335484	0.479646
WBGene00001559	gei-1	Caenorhabditis elegans Protein GEI-1, isoform a. [Source:RefSeq mRNA;Acc:NM_065293]	0.722915	3.1376	0.121228	0.433269	354	465	299	150	10.6553	14.3909	10.031	5.13907
WBGene00012785	Y43C5B.2	Caenorhabditis elegans Protein Y43C5B.2 (Y43C5B.2) mRNA, complete cds. [Source:RefSeq mRNA;Acc:NM_069506]	6.3813	-2.22317	0.0253514	0.213276	9	12	0	0	0.270897	0.371379	0	0
WBGene00001580	gex-3	Caenorhabditis elegans Protein GEX-3 (gex-3) mRNA, complete cds. [Source:RefSeq mRNA;Acc:NM_069967]	-0.454454	8.67109	0.144653	0.467154	12433	10061	16168	11589	374.229	311.37	542.41	397.044
WBGene00003844	odc-1	Caenorhabditis elegans Protein ODC-1 (odc-1) mRNA, complete cds. [Source:RefSeq mRNA;Acc:NM_072351]	-1.48759	4.63087	0.00341605	0.0697006	285	415	1125	652	8.5784	12.8435	37.7419	22.3378
WBGene00019456	K06H7.2	Caenorhabditis elegans Protein K06H7.2 (K06H7.2) mRNA, complete cds. [Source:RefSeq mRNA;Acc:NM_066366]	2.16195	2.46407	0.000542868	0.0251463	466	589	86	126	14.0264	18.2285	2.88516	4.31682
WBGene00010332	F59D12.5	Caenorhabditis elegans Protein F59D12.5 (F59D12.5) mRNA, complete cds. [Source:RefSeq mRNA;Acc:NM_078177]	0.29118	3.87191	0.632429	0.845267	508	555	512	273	15.2906	17.1763	17.1768	9.3531
WBGene00004373	rme-1	Caenorhabditis elegans Protein RME-1, isoform b. [Source:RefSeq mRNA;Acc:NM_001029022]	-0.0581721	8.96748	0.792996	0.921875	14718	17424	17194	13013	443.007	539.242	576.831	445.831
WBGene00019682	K12H4.7	Caenorhabditis elegans Protein K12H4.7, isoform b (K12H4.7) mRNA, complete cds. [Source:RefSeq mRNA;Acc:NM_066358]	-3.60758	2.31174	0.0150691	0.163134	25	48	121	680	0.752491	1.48552	4.05935	23.2971
WBGene00012698	Y39B6A.40	Caenorhabditis elegans Protein Y39B6A.40 (Y39B6A.40) mRNA, complete cds. [Source:RefSeq mRNA;Acc:NM_171567]	0.122749	6.40953	0.678725	0.868375	2174	2468	1987	1856	65.4366	76.3803	66.6606	63.5874
WBGene00011979	T24B8.5	Caenorhabditis elegans Protein T24B8.5 (T24B8.5) mRNA, complete cds. [Source:RefSeq mRNA;Acc:NM_063536]	-2.50174	1.15807	0.130805	0.448716	19	44	19	302	0.571893	1.36172	0.637419	10.3467
WBGene00001858	hil-7	Caenorhabditis elegans Protein HIL-7, isoform b. [Source:RefSeq mRNA;Acc:NM_001026111]	3.47306	0.80326	0.00369236	0.0730187	153	254	22	11	4.60525	7.86085	0.738064	0.376865
WBGene00022410	Y97E10C.1	Caenorhabditis elegans Protein Y97E10C.1 (Y97E10C.1) mRNA, complete cds. [Source:RefSeq mRNA;Acc:NM_171482]	0.913763	-1.761	0.429022	0.726798	5	14	3	6	0.150498	0.433275	0.100645	0.205563
WBGene00022375	Y94H6A.2	Caenorhabditis elegans Protein Y94H6A.2 (Y94H6A.2) mRNA, complete cds. [Source:RefSeq mRNA;Acc:NM_067848]	3.87475	-1.9511	0.0719054	0.339343	22	14	2	0	0.662192	0.433275	0.0670967	0
WBGene00008095	C44H4.6	Caenorhabditis elegans Protein C44H4.6 (C44H4.6) mRNA, complete cds. [Source:RefSeq mRNA;Acc:NM_078028]	-3.55156	-2.48827	0.150318	0.475727	0	1	2	11	0	0.0309482	0.0670967	0.376865
WBGene00016698	C46A5.1	Caenorhabditis elegans Protein C46A5.1 (C46A5.1) mRNA, complete cds. [Source:RefSeq mRNA;Acc:NM_068876]	3.60147	2.81501	0.000224236	0.0140137	752	810	21	94	22.6349	25.0681	0.704516	3.22048
WBGene00044297	C25B8.8	Caenorhabditis elegans Protein C25B8.8 (C25B8.8) mRNA, complete cds. [Source:RefSeq mRNA;Acc:NM_001029259]	-5.16439	-2.4892	0.0371206	0.253882	0	0	3	5	0	0	0.100645	0.171302
WBGene00016639	C44B12.6	Protein C44B12.6 [Source:RefSeq peptide;Acc:NP_500043]	0.491099	1.36984	0.453464	0.744493	105	183	138	48	3.16046	5.66353	4.62968	1.6445
WBGene00010295	fbxa-193		-3.90759	2.40102	9.96677e-06	0.00205881	11	12	202	113	0.331096	0.371379	6.77677	3.87143
WBGene00003442	msp-49	Caenorhabditis elegans Protein MSP-49 (msp-49) mRNA, complete cds. [Source:RefSeq mRNA;Acc:NM_062569]	-2.12622	0.134762	0.212677	0.551468	8	1	24	12	0.240797	0.0309482	0.805161	0.411125
WBGene00017031	D1044.6	Caenorhabditis elegans Protein D1044.6 (D1044.6) mRNA, complete cds. [Source:RefSeq mRNA;Acc:NM_065783]	-0.37697	9.16191	0.28156	0.617127	17539	13594	22279	14141	527.918	420.71	747.424	484.477
WBGene00006051	ssq-2	Caenorhabditis elegans Protein SSQ-2 (ssq-2) mRNA, complete cds. [Source:RefSeq mRNA;Acc:NM_068297]	-1.29468	1.11092	0.378742	0.693513	8	24	66	6	0.240797	0.742758	2.21419	0.205563
WBGene00020938	clec-218	Caenorhabditis elegans Protein CLEC-218 (clec-218) mRNA, complete cds. [Source:RefSeq mRNA;Acc:NM_072746]	-8.09161	-0.933111	0.00881434	0.120086	0	0	6	56	0	0	0.20129	1.91859
WBGene00011028	R05D7.3	Caenorhabditis elegans Protein R05D7.3, isoform a (R05D7.3) mRNA, complete cds. [Source:RefSeq mRNA;Acc:NM_001276602]	0.128474	-0.595635	0.893373	0.96366	14	27	23	11	0.421395	0.835603	0.771613	0.376865
WBGene00006256	str-225	Caenorhabditis elegans Protein STR-225 (str-225) mRNA, complete cds. [Source:RefSeq mRNA;Acc:NM_071578]	1.19606	-1.48797	0.331783	0.658936	5	28	9	4	0.150498	0.866551	0.301935	0.137042
WBGene00022866	ZK1240.1	Caenorhabditis elegans Protein ZK1240.1 (ZK1240.1) mRNA, complete cds. [Source:RefSeq mRNA;Acc:NM_061842]	-5.47036	-1.4711	0.0478706	0.283075	0	0	7	3	0	0	0.234839	0.102781
WBGene00012673	dyf-17	Caenorhabditis elegans Protein DYF-17 (dyf-17) mRNA, complete cds. [Source:RefSeq mRNA;Acc:NM_171597]	0.0907701	1.04156	0.88849	0.96201	87	73	63	72	2.61867	2.25922	2.11355	2.46675
WBGene00017681	slc-17.5	Caenorhabditis elegans Protein F21F8.11 (F21F8.11) mRNA, complete cds. [Source:RefSeq mRNA;Acc:NM_072738]	-2.24266	0.542555	0.0791971	0.354915	7	28	72	79	0.210698	0.866551	2.41548	2.70658
WBGene00000693	col-119	Caenorhabditis elegans Protein COL-119 (col-119) mRNA, complete cds. [Source:RefSeq mRNA;Acc:NM_069160]	0.344961	4.39348	0.785014	0.917706	751	19	136	400	22.6048	0.588017	4.56258	13.7042
WBGene00015298	C01F1.3	Caenorhabditis elegans Protein C01F1.3, isoform a. [Source:RefSeq mRNA;Acc:NM_001047262]	-0.46778	1.37878	0.367765	0.683129	40	55	79	40	1.20399	1.70215	2.65032	1.37042
WBGene00019331	dos-3	Caenorhabditis elegans Protein DOS-3 (dos-3) mRNA, complete cds. [Source:RefSeq mRNA;Acc:NM_064870]	-0.252271	-1.39361	0.858424	0.949879	8	5	10	4	0.240797	0.154741	0.335484	0.137042
WBGene00003554	nas-38	Caenorhabditis elegans Protein NAS-38 (nas-38) mRNA, complete cds. [Source:RefSeq mRNA;Acc:NM_075719]	-0.663963	3.91772e-05	0.597975	0.826011	8	33	26	33	0.240797	1.02129	0.872258	1.13059
WBGene00019273	H43E16.1	Caenorhabditis elegans Protein H43E16.1 (H43E16.1) mRNA, complete cds. [Source:RefSeq mRNA;Acc:NM_062957]	0.854382	-1.35177	0.594852	0.82362	3	39	8	13	0.0902989	1.20698	0.268387	0.445386
WBGene00000627	col-50	Caenorhabditis elegans Protein COL-50 (col-50) mRNA, complete cds. [Source:RefSeq mRNA;Acc:NM_058793]	2.05416	-0.223062	0.117558	0.427652	33	115	8	24	0.993288	3.55905	0.268387	0.822251
WBGene00010072	F54F12.1	Caenorhabditis elegans Protein F54F12.1 (F54F12.1) mRNA, complete cds. [Source:RefSeq mRNA;Acc:NM_067308]	0.401777	-2.33819	0.823018	0.934129	12	3	0	10	0.361196	0.0928447	0	0.342605
WBGene00000402	cdh-10	Protein CDH-10 [Source:UniProtKB/TrEMBL;Acc:Q5F4U0]	2.61654	1.03226	0.00845158	0.117446	175	363	31	48	5.26744	11.2342	1.04	1.6445
WBGene00017128	E04F6.9	Caenorhabditis elegans Protein E04F6.9 (E04F6.9) mRNA, complete cds. [Source:RefSeq mRNA;Acc:NM_063102]	0.274613	0.706117	0.719486	0.888445	30	45	32	24	0.902989	1.39267	1.07355	0.822251
WBGene00017386	nspd-5	Caenorhabditis elegans Protein NSPD-5 (nspd-5) mRNA, complete cds. [Source:RefSeq mRNA;Acc:NM_062474]	-2.87054	-1.86587	0.238711	0.575574	1	0	4	4	0.0300996	0	0.134193	0.137042
WBGene00012268	W04G5.8	Caenorhabditis elegans Protein W04G5.8 (W04G5.8) mRNA, complete cds. [Source:RefSeq mRNA;Acc:NM_060571]	1.66391	-0.221191	0.388737	0.700565	25	59	21	3	0.752491	1.82595	0.704516	0.102781
WBGene00021354	fpn-1.1	Caenorhabditis elegans Protein FPN-1.1 (fpn-1.1) mRNA, complete cds. [Source:RefSeq mRNA;Acc:NM_001037896]	-1.22605	-0.276467	0.154264	0.482068	21	13	51	21	0.632093	0.402327	1.71097	0.719469
WBGene00012883	Y45F10D.2	Caenorhabditis elegans Protein Y45F10D.2 (Y45F10D.2) mRNA, complete cds. [Source:RefSeq mRNA;Acc:NM_070253]	3.45087	-1.60708	0.0848997	0.366574	21	30	2	2	0.632093	0.928447	0.0670967	0.0685209
WBGene00015112	B0281.5	Caenorhabditis elegans Protein B0281.5, isoform b (B0281.5) mRNA, complete cds. [Source:RefSeq mRNA;Acc:NM_001129101]	-0.732476	4.29029	0.14171	0.463835	209	495	577	483	6.29083	15.3194	19.3574	16.5478
WBGene00012915	lgc-35	Caenorhabditis elegans Protein LGC-35, isoform a. [Source:RefSeq mRNA;Acc:NM_001027267]	-1.61806	-0.889694	0.177763	0.509714	1	15	15	30	0.0300996	0.464224	0.503226	1.02781
WBGene00219414	F14H3.15	Caenorhabditis elegans Protein F14H3.15 (F14H3.15) mRNA, complete cds. [Source:RefSeq mRNA;Acc:NM_001276976]	-5.1583	-2.59468	0.058559	0.309315	0	0	5	3	0	0	0.167742	0.102781
WBGene00045271	F07G6.10	Caenorhabditis elegans Protein F07G6.10 (F07G6.10) mRNA, complete cds. [Source:RefSeq mRNA;Acc:NM_001129651]	-6.13642	-0.516475	0.0782867	0.353469	0	0	11	5	0	0	0.369032	0.171302
WBGene00015280	C01B10.6	Caenorhabditis elegans Protein C01B10.6, isoform a (C01B10.6) mRNA, complete cds. [Source:RefSeq mRNA;Acc:NM_171366]	-4.21591	-1.27617	0.00854605	0.118115	1	2	9	45	0.0300996	0.0618965	0.301935	1.54172
WBGene00016358	C33F10.12	Caenorhabditis elegans Protein C33F10.12 (C33F10.12) mRNA, complete cds. [Source:RefSeq mRNA;Acc:NM_062469]	0.90222	0.498065	0.180817	0.513464	54	56	32	21	1.62538	1.7331	1.07355	0.719469
WBGene00000543	clp-2	Caenorhabditis elegans Protein CLP-2 (clp-2) mRNA, complete cds. [Source:RefSeq mRNA;Acc:NM_065563]	-0.170285	7.56426	0.644723	0.850883	6353	6222	7733	5033	191.223	192.56	259.43	172.433
WBGene00001993	hpd-1	Caenorhabditis elegans Protein HPD-1 (hpd-1) mRNA, complete cds. [Source:RefSeq mRNA;Acc:NM_066923]	0.159032	-0.542733	0.892854	0.963473	35	10	18	18	1.05349	0.309482	0.603871	0.616688
WBGene00019189	H11L12.1	Caenorhabditis elegans Protein H11L12.1 (H11L12.1) mRNA, complete cds. [Source:RefSeq mRNA;Acc:NM_078460]	0.0645067	3.26102	0.917763	0.973162	585	341	479	317	17.6083	10.5534	16.0697	10.8606
WBGene00012278	W05B10.3	Caenorhabditis elegans Protein W05B10.3 (W05B10.3) mRNA, complete cds. [Source:RefSeq mRNA;Acc:NM_073764]	-0.386456	-2.58989	0.828153	0.936882	2	3	5	1	0.0601993	0.0928447	0.167742	0.0342605
WBGene00022229	Y73B6A.2		2.20432	-1.54881	0.217143	0.554971	13	29	0	8	0.391295	0.897499	0	0.274084
WBGene00021508	Y41D4A.6	Caenorhabditis elegans Protein Y41D4A.6 (Y41D4A.6) mRNA, complete cds. [Source:RefSeq mRNA;Acc:NM_067728]	-0.449863	7.45625	0.0608382	0.314712	4870	3832	5948	4748	146.585	118.594	199.546	162.669
WBGene00021034	enu-3.4	Caenorhabditis elegans Protein W05F2.2 (W05F2.2) mRNA, complete cds. [Source:RefSeq mRNA;Acc:NM_001037893]	-0.304184	3.5513	0.611073	0.833857	453	438	482	508	13.6351	13.5553	16.1703	17.4043
WBGene00019439	K06B9.2		-1.21572	3.03194	0.0144737	0.15986	176	159	384	317	5.29754	4.92077	12.8826	10.8606
WBGene00000583	cof-2	Caenorhabditis elegans Protein COF-2 (cof-2) mRNA, complete cds. [Source:RefSeq mRNA;Acc:NM_059403]	1.50183	-1.04556	0.174807	0.505984	21	70	15	14	0.632093	2.16638	0.503226	0.479646
WBGene00002989	lim-7	Caenorhabditis elegans Protein LIM-7 (lim-7) mRNA, complete cds. [Source:RefSeq mRNA;Acc:NM_059267]	0.692602	2.82293	0.115604	0.424411	355	483	298	171	10.6854	14.948	9.99742	5.85854
WBGene00017941	F31A9.2	Caenorhabditis elegans Protein F31A9.2 (F31A9.2) mRNA, complete cds. [Source:RefSeq mRNA;Acc:NM_075928]	-1.67024	1.52949	0.016941	0.171838	70	34	141	156	2.10698	1.05224	4.73032	5.34463
WBGene00019607	K10B2.4	Caenorhabditis elegans Protein K10B2.4 (K10B2.4) mRNA, complete cds. [Source:RefSeq mRNA;Acc:NM_062880]	-0.391564	5.95876	0.0975039	0.390834	1459	1364	1834	1502	43.9154	42.2134	61.5277	51.4592
WBGene00020959	W02H5.4	Caenorhabditis elegans Protein W02H5.4 (W02H5.4) mRNA, complete cds. [Source:RefSeq mRNA;Acc:NM_071319]	-5.94768	-1.37016	0.0106197	0.132876	0	0	9	5	0	0	0.301935	0.171302
WBGene00021239	Y20F4.4	Protein Y20F4.4, isoform a [Source:UniProtKB/TrEMBL;Acc:Q95XA7]	1.73426	4.25291	0.00159071	0.0453967	1184	1498	474	255	35.638	46.3605	15.9019	8.73642
WBGene00004891	smr-1	Caenorhabditis elegans Protein SMR-1, isoform a. [Source:RefSeq mRNA;Acc:NM_001027761]	-0.107708	4.07774	0.733109	0.893288	465	430	396	471	13.9963	13.3077	13.2852	16.1367
WBGene00013124	Y52B11A.4	Caenorhabditis elegans Protein Y52B11A.4 (Y52B11A.4) mRNA, complete cds. [Source:RefSeq mRNA;Acc:NM_060455]	2.12272	-1.75357	0.244653	0.580259	19	30	6	4	0.571893	0.928447	0.20129	0.137042
WBGene00012473	Y17G7B.22	Caenorhabditis elegans Protein Y17G7B.22 (Y17G7B.22) mRNA, complete cds. [Source:RefSeq mRNA;Acc:NM_182169]	-0.867227	-2.10557	0.594681	0.82362	1	8	2	13	0.0300996	0.247586	0.0670967	0.445386
WBGene00016004	C18H9.6	Caenorhabditis elegans Protein C18H9.6 (C18H9.6) mRNA, complete cds. [Source:RefSeq mRNA;Acc:NM_062963]	-7.42762	-0.937493	0.0151338	0.16347	0	0	1	38	0	0	0.0335484	1.3019
WBGene00020218	T04G9.7	Caenorhabditis elegans Protein T04G9.7 (T04G9.7) mRNA, complete cds. [Source:RefSeq mRNA;Acc:NM_075751]	0.376617	9.46763	0.393957	0.702989	17410	34227	18354	17623	524.035	1059.27	615.747	603.772
WBGene00043069	F20D6.12	Caenorhabditis elegans Protein F20D6.12 (F20D6.12) mRNA, complete cds. [Source:RefSeq mRNA;Acc:NM_001028650]	-4.8458	-1.63396	0.0376988	0.255044	1	0	9	23	0.0300996	0	0.301935	0.78799
WBGene00022529	srt-14	Caenorhabditis elegans Protein SRT-14 (srt-14) mRNA, complete cds. [Source:RefSeq mRNA;Acc:NM_071773]	-3.92438	0.575125	0.00515695	0.0882745	1	8	57	70	0.0300996	0.247586	1.91226	2.39823
WBGene00016094	C25E10.4	Caenorhabditis elegans Protein C25E10.4 (C25E10.4) mRNA, complete cds. [Source:RefSeq mRNA;Acc:NM_072938]	-2.14705	-1.33333	0.211111	0.549354	0	5	15	6	0	0.154741	0.503226	0.205563
WBGene00014150	ZK909.6	Caenorhabditis elegans Protein ZK909.6 (ZK909.6) mRNA, complete cds. [Source:RefSeq mRNA;Acc:NM_001026711]	1.87132	1.52715	0.00556606	0.0913887	89	238	51	30	2.67887	7.36568	1.71097	1.02781
WBGene00006011	srx-120	Caenorhabditis elegans Protein SRX-120 (srx-120) mRNA, complete cds. [Source:RefSeq mRNA;Acc:NM_064276]	-1.59635	-0.321094	0.311206	0.642331	0	22	27	34	0	0.680861	0.905806	1.16486
WBGene00021497	Y40C5A.4	Caenorhabditis elegans Protein Y40C5A.4, isoform a (Y40C5A.4) mRNA, complete cds. [Source:RefSeq mRNA;Acc:NM_171378]	-0.634396	1.21028	0.254017	0.590645	42	53	62	71	1.26419	1.64026	2.08	2.43249
WBGene00013688	riok-2	Caenorhabditis elegans Protein RIOK-2 (riok-2) mRNA, complete cds. [Source:RefSeq mRNA;Acc:NM_061143]	0.114278	6.12006	0.577714	0.814812	2463	2154	1747	2086	74.1354	66.6625	58.609	71.4673
WBGene00004747	sdc-3	Caenorhabditis elegans Protein SDC-3 (sdc-3) mRNA, complete cds. [Source:RefSeq mRNA;Acc:NM_074302]	2.02851	7.45794	0.00274859	0.0619994	7537	8997	1592	2056	226.861	278.441	53.409	70.4395
WBGene00003621	nhr-22	Caenorhabditis elegans Protein NHR-22 (nhr-22) mRNA, complete cds. [Source:RefSeq mRNA;Acc:NM_062897]	1.48751	4.57903	0.000527818	0.0248192	1155	1915	499	490	34.7651	59.2659	16.7406	16.7876
WBGene00022518	zfh-2	Caenorhabditis elegans Protein ZFH-2 (zfh-2) mRNA, complete cds. [Source:RefSeq mRNA;Acc:NM_058380]	-0.656679	3.65014	0.0594333	0.311556	262	362	508	381	7.88611	11.2033	17.0426	13.0532
WBGene00006789	unc-54	Caenorhabditis elegans Protein UNC-54 (unc-54) mRNA, complete cds. [Source:RefSeq mRNA;Acc:NM_061195]	-0.829676	6.65185	0.221203	0.558471	2984	3268	6734	3312	89.8173	101.139	225.915	113.471
WBGene00004368	ric-19	Caenorhabditis elegans Protein RIC-19 (ric-19) mRNA, complete cds. [Source:RefSeq mRNA;Acc:NM_058815]	1.98943	3.6145	0.0010919	0.0369253	857	1117	214	234	25.7954	34.5692	7.17935	8.01695
WBGene00194651	C33D9.13	Caenorhabditis elegans Protein C33D9.13 (C33D9.13) mRNA, complete cds. [Source:RefSeq mRNA;Acc:NM_001268402]	2.72725	1.07113	0.00166062	0.0464335	51	184	16	16	1.53508	5.69448	0.536774	0.548167
WBGene00219626	linc-157		-2.67163	-0.588814	0.167891	0.497548	0	1	4	3	0	0.0309482	0.134193	0.102781
WBGene00004698	rsp-1	Caenorhabditis elegans Protein RSP-1, isoform a. [Source:RefSeq mRNA;Acc:NM_064041]	-0.192138	6.18003	0.595264	0.823904	2671	2067	2302	2560	80.3961	63.97	77.2284	87.7068
WBGene00013264	Y57A10A.24	Caenorhabditis elegans Protein Y57A10A.24 (Y57A10A.24) mRNA, complete cds. [Source:RefSeq mRNA;Acc:NM_064199]	2.09568	-0.961002	0.213844	0.552717	3	12	1	2	0.0902989	0.371379	0.0335484	0.0685209
WBGene00016621	C43H8.1	Caenorhabditis elegans Protein C43H8.1 (C43H8.1) mRNA, complete cds. [Source:RefSeq mRNA;Acc:NM_060377]	-0.358012	3.21145	0.265416	0.600482	212	181	224	229	6.38112	5.60163	7.51484	7.84564
WBGene00006504	kcc-1	Caenorhabditis elegans Protein KCC-1 (kcc-1) mRNA, complete cds. [Source:RefSeq mRNA;Acc:NM_068740]	1.28315	6.5556	0.000147171	0.0106619	5290	4280	1772	1763	159.227	132.458	59.4477	60.4012
WBGene00003243	mig-10	Caenorhabditis elegans Protein MIG-10, isoform c. [Source:RefSeq mRNA;Acc:NM_001026077]	1.88197	3.99455	8.35741e-05	0.00741593	1218	1574	390	294	36.6614	48.7125	13.0839	10.0726
WBGene00022794	snu-23	Caenorhabditis elegans Protein SNU-23 (snu-23) mRNA, complete cds. [Source:RefSeq mRNA;Acc:NM_066291]	-0.0646694	5.30727	0.774065	0.913766	954	1041	961	919	28.7151	32.2171	32.24	31.4854
WBGene00011004	R04B5.6	Caenorhabditis elegans Protein R04B5.6 (R04B5.6) mRNA, complete cds. [Source:RefSeq mRNA;Acc:NM_073189]	4.07168	-2.80426	0.134342	0.454224	0	4	0	0	0	0.123793	0	0
WBGene00016143	eri-9	Caenorhabditis elegans Protein ERI-9, isoform b (eri-9) mRNA, complete cds. [Source:RefSeq mRNA;Acc:NM_065642]	0.190194	8.21211	0.551396	0.801067	10112	10845	10051	6531	304.368	335.634	337.195	223.755
WBGene00012607	Y38F1A.4	Caenorhabditis elegans Protein Y38F1A.4 (Y38F1A.4) mRNA, complete cds. [Source:RefSeq mRNA;Acc:NM_064361]	2.08877	-1.99126	0.187213	0.521645	6	9	1	2	0.180598	0.278534	0.0335484	0.0685209
WBGene00018770	F53G2.8	Caenorhabditis elegans Protein F53G2.8 (F53G2.8) mRNA, complete cds. [Source:RefSeq mRNA;Acc:NM_061882]	-0.114935	-0.727172	0.893947	0.963808	22	24	28	17	0.662192	0.742758	0.939354	0.582428
WBGene00007492	C09G9.1	Caenorhabditis elegans Protein C09G9.1, isoform a (C09G9.1) mRNA, complete cds. [Source:RefSeq mRNA;Acc:NM_069135]	-0.320752	6.58369	0.164018	0.493635	3195	2685	3259	3344	96.1684	83.096	109.334	114.567
WBGene00044488	Y54G2A.45	Caenorhabditis elegans Protein Y54G2A.45 (Y54G2A.45) mRNA, complete cds. [Source:RefSeq mRNA;Acc:NM_001038356]	1.5668	-0.877009	0.180548	0.513081	31	48	16	8	0.933089	1.48552	0.536774	0.274084
WBGene00017688	ttr-35	Caenorhabditis elegans Protein TTR-35 (ttr-35) mRNA, complete cds. [Source:RefSeq mRNA;Acc:NM_076697]	-3.81503	-2.5958	0.127957	0.443427	0	0	1	2	0	0	0.0335484	0.0685209
WBGene00021322	Y34B4A.6	Caenorhabditis elegans Protein Y34B4A.6 (Y34B4A.6) mRNA, complete cds. [Source:RefSeq mRNA;Acc:NM_076489]	-6.05649	0.707233	0.00635995	0.0978481	2	4	19	353	0.0601993	0.123793	0.637419	12.0939
WBGene00219753	linc-152		0.580228	-1.90446	0.736815	0.894945	0	10	2	4	0	0.309482	0.0670967	0.137042
WBGene00022653	ZK105.1	Caenorhabditis elegans Protein ZK105.1 (ZK105.1) mRNA, complete cds. [Source:RefSeq mRNA;Acc:NM_072596]	-0.142892	-2.63052	0.948711	0.982187	1	1	0	2	0.0300996	0.0309482	0	0.0685209
WBGene00021209	hgap-1	Caenorhabditis elegans Protein Y18H1A.3 (Y18H1A.3) mRNA, complete cds. [Source:RefSeq mRNA;Acc:NM_058371]	0.299897	6.29905	0.481557	0.760128	3662	3062	2733	2184	110.225	94.7635	91.6877	74.8248
WBGene00003572	ncx-7	Caenorhabditis elegans Protein NCX-7 (ncx-7) mRNA, complete cds. [Source:RefSeq mRNA;Acc:NM_066746]	3.44571	1.80888	0.000380318	0.0199233	222	392	41	10	6.68212	12.1317	1.37548	0.342605
WBGene00013667	Y105E8A.2	Caenorhabditis elegans Protein Y105E8A.2 (Y105E8A.2) mRNA, complete cds. [Source:RefSeq mRNA;Acc:NM_170934]	0.313764	5.52895	0.216168	0.554268	1927	1544	1146	1362	58.002	47.7841	38.4464	46.6627
WBGene00021187	Y9D1A.2	Caenorhabditis elegans Protein Y9D1A.2 (Y9D1A.2) mRNA, complete cds. [Source:RefSeq mRNA;Acc:NM_063158]	0.391959	2.22526	0.529992	0.789462	175	151	142	82	5.26744	4.67318	4.76387	2.80936
WBGene00003102	mab-5	Caenorhabditis elegans Protein MAB-5 (mab-5) mRNA, complete cds. [Source:RefSeq mRNA;Acc:NM_066294]	3.22428	-1.57286	0.0389157	0.259427	23	51	6	1	0.692292	1.57836	0.20129	0.0342605
WBGene00000864	cya-2	Caenorhabditis elegans Protein CYA-2 (cya-2) mRNA, complete cds. [Source:RefSeq mRNA;Acc:NM_061753]	0.844587	-0.765818	0.372355	0.68775	24	24	14	10	0.722391	0.742758	0.469677	0.342605
WBGene00007081	AH6.3	Caenorhabditis elegans Protein AH6.3 (AH6.3) mRNA, complete cds. [Source:RefSeq mRNA;Acc:NM_063640]	0.12815	-1.65305	0.938963	0.979793	0	12	6	4	0	0.371379	0.20129	0.137042
WBGene00020328	clec-20	Caenorhabditis elegans Protein CLEC-20 (clec-20) mRNA, complete cds. [Source:RefSeq mRNA;Acc:NM_061602]	-1.5125	-2.74249	0.485376	0.762378	1	0	3	0	0.0300996	0	0.100645	0
WBGene00017795	F25F8.1	Caenorhabditis elegans Protein F25F8.1 (F25F8.1) mRNA, complete cds. [Source:RefSeq mRNA;Acc:NM_059068]	2.44286	1.66408	0.000661483	0.0283977	307	316	52	51	9.24059	9.77964	1.74452	1.74728
WBGene00018984	F56F10.1	Putative serine protease F56F10.1 [Source:UniProtKB/Swiss-Prot;Acc:P90893]	-2.72932	-1.18413	0.0928285	0.383525	2	8	11	50	0.0601993	0.247586	0.369032	1.71302
WBGene00020989	W03D8.8	Caenorhabditis elegans Protein W03D8.8 (W03D8.8) mRNA, complete cds. [Source:RefSeq mRNA;Acc:NM_058646]	4.69403	-1.64206	0.0260174	0.216648	11	52	2	0	0.331096	1.60931	0.0670967	0
WBGene00000972	dhs-8	Caenorhabditis elegans Protein DHS-8, isoform a (dhs-8) mRNA, complete cds. [Source:RefSeq mRNA;Acc:NM_001027079]	1.52065	1.12179	0.146676	0.471234	115	136	55	24	3.46146	4.20896	1.84516	0.822251
WBGene00019424	aptf-1	Caenorhabditis elegans Protein APTF-1 (aptf-1) mRNA, complete cds. [Source:RefSeq mRNA;Acc:NM_062899]	-0.317382	-1.75062	0.845475	0.945234	1	13	12	4	0.0300996	0.402327	0.40258	0.137042
WBGene00015683	C10G8.4	Caenorhabditis elegans Protein C10G8.4 (C10G8.4) mRNA, complete cds. [Source:RefSeq mRNA;Acc:NM_072015]	-4.7242	2.64279	0.157427	0.48595	1	2	76	2	0.0300996	0.0618965	2.54968	0.0685209
WBGene00077764	F59C6.16	Caenorhabditis elegans Protein F59C6.16 (F59C6.16) mRNA, complete cds. [Source:RefSeq mRNA;Acc:NM_001136308]	-4.17574	-1.58566	0.0593529	0.311348	1	0	4	16	0.0300996	0	0.134193	0.548167
WBGene00020412	T10E9.2	Caenorhabditis elegans Protein T10E9.2 (T10E9.2) mRNA, complete cds. [Source:RefSeq mRNA;Acc:NM_059483]	-0.243471	9.06823	0.393075	0.702957	14446	15707	19168	13052	434.819	486.104	643.055	447.167
WBGene00010774	K11E4.2	Caenorhabditis elegans Protein K11E4.2 (K11E4.2) mRNA, complete cds. [Source:RefSeq mRNA;Acc:NM_077894]	-5.7307	-1.77219	0.0258088	0.215699	0	0	7	5	0	0	0.234839	0.171302
WBGene00016352	tbck-1	Caenorhabditis elegans Protein TBCK-1 (tbck-1) mRNA, complete cds. [Source:RefSeq mRNA;Acc:NM_062465]	0.357743	5.18901	0.19952	0.535056	1616	1300	848	1194	48.641	40.2327	28.449	40.907
WBGene00235272	Y43B11AL.5		0.523966	0.451387	0.504311	0.774142	33	78	45	25	0.993288	2.41396	1.50968	0.856511
WBGene00012188	W01G7.4	Caenorhabditis elegans Protein W01G7.4 (W01G7.4) mRNA, complete cds. [Source:RefSeq mRNA;Acc:NM_064542]	-0.394011	5.29065	0.303358	0.634781	1211	1047	1302	1366	36.4507	32.4028	43.68	46.7998
WBGene00006430	tag-51	Caenorhabditis elegans Protein TAG-51 (tag-51) mRNA, complete cds. [Source:RefSeq mRNA;Acc:NM_064876]	-0.51618	7.60829	0.155273	0.482682	4480	4842	7246	4789	134.846	149.851	243.092	164.073
WBGene00003884	osm-3	Caenorhabditis elegans Protein OSM-3, isoform b. [Source:RefSeq mRNA;Acc:NM_001028137]	2.96434	3.48417	1.34548e-05	0.00241965	1092	651	92	108	32.8688	20.1473	3.08645	3.70013
WBGene00007875	dod-24	Caenorhabditis elegans Protein DOD-24 (dod-24) mRNA, complete cds. [Source:RefSeq mRNA;Acc:NM_070073]	-2.94081	-1.36149	0.24094	0.577273	0	6	0	43	0	0.185689	0	1.4732
WBGene00017485	F15E6.4	Caenorhabditis elegans Protein F15E6.4 (F15E6.4) mRNA, complete cds. [Source:RefSeq mRNA;Acc:NM_068134]	-2.41231	-0.623999	0.168251	0.497616	2	2	1	19	0.0601993	0.0618965	0.0335484	0.650949
WBGene00007153	clec-41	Caenorhabditis elegans Protein CLEC-41 (clec-41) mRNA, complete cds. [Source:RefSeq mRNA;Acc:NM_073870]	-3.92534	0.56672	0.0111431	0.137254	4	7	22	131	0.120399	0.216638	0.738064	4.48812
WBGene00019912	R06B10.1	Caenorhabditis elegans Protein R06B10.1 (R06B10.1) mRNA, complete cds. [Source:RefSeq mRNA;Acc:NM_064907]	1.6878	-1.49778	0.331894	0.658959	17	33	14	0	0.511694	1.02129	0.469677	0
WBGene00044737	ttr-45	Caenorhabditis elegans Protein TTR-45 (ttr-45) mRNA, complete cds. [Source:RefSeq mRNA;Acc:NM_001047494]	2.88592	1.00939	0.0194831	0.185808	29	223	26	5	0.87289	6.90146	0.872258	0.171302
WBGene00022219	Y73B3A.18	Caenorhabditis elegans Protein Y73B3A.18, isoform a (Y73B3A.18) mRNA, complete cds. [Source:RefSeq mRNA;Acc:NM_171609]	0.293377	5.28914	0.402636	0.707589	2152	959	1268	1008	64.7744	29.6794	42.5393	34.5345
WBGene00011331	T01E8.1	Caenorhabditis elegans Protein T01E8.1 (T01E8.1) mRNA, complete cds. [Source:RefSeq mRNA;Acc:NM_063802]	0.271949	1.90396	0.59785	0.826001	88	113	71	79	2.64877	3.49715	2.38193	2.70658
WBGene00005618	srj-33	Caenorhabditis elegans Protein SRJ-33 (srj-33) mRNA, complete cds. [Source:RefSeq mRNA;Acc:NM_073156]	-4.35677	-2.04177	0.0499578	0.288498	0	1	10	13	0	0.0309482	0.335484	0.445386
WBGene00008722	F12F6.7	Caenorhabditis elegans Protein F12F6.7 (F12F6.7) mRNA, complete cds. [Source:RefSeq mRNA;Acc:NM_069776]	-0.211827	7.90214	0.411964	0.714301	7314	6918	8491	6365	220.149	214.1	284.859	218.068
WBGene00019649	K11D12.9	Caenorhabditis elegans Protein K11D12.9 (K11D12.9) mRNA, complete cds. [Source:RefSeq mRNA;Acc:NM_071953]	1.46093	-1.88748	0.256678	0.592627	14	11	3	5	0.421395	0.340431	0.100645	0.171302
WBGene00000296	cat-2	Caenorhabditis elegans Protein CAT-2 (cat-2) mRNA, complete cds. [Source:RefSeq mRNA;Acc:NM_001267080]	-0.979993	-0.822482	0.346392	0.668717	11	12	16	25	0.331096	0.371379	0.536774	0.856511
WBGene00011772	T14G8.4	Caenorhabditis elegans Protein T14G8.4 (T14G8.4) mRNA, complete cds. [Source:RefSeq mRNA;Acc:NM_077742]	1.34389	-1.99333	0.391523	0.702495	21	5	4	5	0.632093	0.154741	0.134193	0.171302
WBGene00007077	AC8.5		-2.29068	-2.04995	0.224093	0.560823	0	5	4	19	0	0.154741	0.134193	0.650949
WBGene00001761	gst-13	Caenorhabditis elegans Protein GST-13 (gst-13) mRNA, complete cds. [Source:RefSeq mRNA;Acc:NM_063566]	-0.402655	-0.459525	0.703301	0.881812	7	24	7	30	0.210698	0.742758	0.234839	1.02781
WBGene00010359	mam-6	Caenorhabditis elegans Protein MAM-6 (mam-6) mRNA, complete cds. [Source:RefSeq mRNA;Acc:NM_078103]	-3.73391	-1.34792	0.059718	0.312462	0	3	17	22	0	0.0928447	0.570322	0.75373
WBGene00017606	ets-6	Caenorhabditis elegans Protein ETS-6 (ets-6) mRNA, complete cds. [Source:RefSeq mRNA;Acc:NM_072553]	-0.322512	8.85656	0.267544	0.602238	12618	12628	17354	11134	379.797	390.814	582.198	381.456
WBGene00009790	lgc-44	Caenorhabditis elegans Protein LGC-44 (lgc-44) mRNA, complete cds. [Source:RefSeq mRNA;Acc:NM_073553]	2.60855	2.02603	0.0027415	0.0619994	200	483	40	61	6.01993	14.948	1.34193	2.08989
WBGene00017294	F09E10.1	Caenorhabditis elegans Protein F09E10.1 (F09E10.1) mRNA, complete cds. [Source:RefSeq mRNA;Acc:NM_075885]	-2.0191	-1.67878	0.196025	0.532221	1	1	4	4	0.0300996	0.0309482	0.134193	0.137042
WBGene00010867	tag-260	Caenorhabditis elegans Protein TAG-260, isoform c. [Source:RefSeq mRNA;Acc:NM_001129508]	-1.36758	1.57748	0.0275006	0.220443	70	49	179	98	2.10698	1.51646	6.00516	3.35752
WBGene00019872	R04E5.9	Caenorhabditis elegans Protein R04E5.9 (R04E5.9) mRNA, complete cds. [Source:RefSeq mRNA;Acc:NM_077091]	-0.0990619	3.15302	0.836449	0.941509	414	280	409	260	12.4613	8.66551	13.7213	8.90772
WBGene00017361	F10E9.12	Caenorhabditis elegans Protein F10E9.12 (F10E9.12) mRNA, complete cds. [Source:RefSeq mRNA;Acc:NM_066431]	3.96438	0.303289	0.00585552	0.0939377	43	270	8	10	1.29428	8.35603	0.268387	0.342605
WBGene00006419	oac-39	Caenorhabditis elegans Protein OAC-39 (oac-39) mRNA, complete cds. [Source:RefSeq mRNA;Acc:NM_070762]	-1.58992	-1.06641	0.261261	0.596957	4	8	11	22	0.120399	0.247586	0.369032	0.75373
WBGene00008230	pfk-1.2	Caenorhabditis elegans Protein PFK-2 (pfk-2) mRNA, complete cds. [Source:RefSeq mRNA;Acc:NM_073056]	0.749644	-1.11843	0.693738	0.877274	3	45	18	8	0.0902989	1.39267	0.603871	0.274084
WBGene00007139	mnp-1	Caenorhabditis elegans Protein MNP-1 (mnp-1) mRNA, complete cds. [Source:RefSeq mRNA;Acc:NM_065477]	3.98456	2.2157	1.07456e-05	0.00217185	396	501	32	19	11.9195	15.5051	1.07355	0.650949
WBGene00014178	ZK1010.4	Caenorhabditis elegans Protein ZK1010.4, isoform b (ZK1010.4) mRNA, complete cds. [Source:RefSeq mRNA;Acc:NM_001268255]	0.102126	-0.510129	0.905465	0.969457	17	33	16	26	0.511694	1.02129	0.536774	0.890772
WBGene00018275	F41C3.11	Caenorhabditis elegans Protein F41C3.11 (F41C3.11) mRNA, complete cds. [Source:RefSeq mRNA;Acc:NM_062443]	-0.0675972	-1.21506	0.95578	0.983957	5	19	21	2	0.150498	0.588017	0.704516	0.0685209
WBGene00019144	H01M10.2	Caenorhabditis elegans Protein H01M10.2 (H01M10.2) mRNA, complete cds. [Source:RefSeq mRNA;Acc:NM_076066]	-5.73715	-2.39998	0.0446804	0.273742	0	0	4	8	0	0	0.134193	0.274084
WBGene00006012	srx-121	Caenorhabditis elegans Protein SRX-121 (srx-121) mRNA, complete cds. [Source:RefSeq mRNA;Acc:NM_071538]	-5.34624	-1.38798	0.00247602	0.0583328	0	1	27	19	0	0.0309482	0.905806	0.650949
WBGene00010476	rnf-113	Caenorhabditis elegans Protein RNF-113 (rnf-113) mRNA, complete cds. [Source:RefSeq mRNA;Acc:NM_066974]	-0.204287	4.93619	0.460685	0.747686	869	667	680	908	26.1566	20.6425	22.8129	31.1085
WBGene00019994	cdh-1	Caenorhabditis elegans Protein CDH-1 (cdh-1) mRNA, complete cds. [Source:RefSeq mRNA;Acc:NM_065240]	1.07512	-0.916083	0.426831	0.724868	7	35	10	8	0.210698	1.08319	0.335484	0.274084
WBGene00005977	srx-86	Caenorhabditis elegans Protein SRX-86 (srx-86) mRNA, complete cds. [Source:RefSeq mRNA;Acc:NM_001028725]	-3.4577	-2.34108	0.0951918	0.386626	1	1	7	15	0.0300996	0.0309482	0.234839	0.513907
WBGene00021439	ckr-2	Caenorhabditis elegans Protein CKR-2, isoform a (ckr-2) mRNA, complete cds. [Source:RefSeq mRNA;Acc:NM_001027671]	1.29502	-0.0856112	0.353556	0.672371	13	124	42	9	0.391295	3.83758	1.40903	0.308344
WBGene00020942	W02D7.6	Caenorhabditis elegans Protein W02D7.6 (W02D7.6) mRNA, complete cds. [Source:RefSeq mRNA;Acc:NM_072743]	-0.451911	6.92262	0.119013	0.42986	2921	3633	4705	3392	87.9211	112.435	157.845	116.211
WBGene00007646	nkb-1	Caenorhabditis elegans Protein NKB-1 (nkb-1) mRNA, complete cds. [Source:RefSeq mRNA;Acc:NM_060105]	-0.411201	3.97053	0.243573	0.579849	440	282	388	473	13.2438	8.7274	13.0168	16.2052
WBGene00000372	cyp-13A7	Caenorhabditis elegans Protein CYP-13A7 (cyp-13A7) mRNA, complete cds. [Source:RefSeq mRNA;Acc:NM_063713]	-2.42395	-2.08375	0.441786	0.734756	0	0	0	1	0	0	0	0.0342605
WBGene00002039	hum-6	Caenorhabditis elegans Protein HUM-6 (hum-6) mRNA, complete cds. [Source:RefSeq mRNA;Acc:NM_076019]	-0.754978	1.7017	0.187738	0.52225	54	121	114	153	1.62538	3.74474	3.82451	5.24185
WBGene00015058	B0222.10	Caenorhabditis elegans Protein B0222.10 (B0222.10) mRNA, complete cds. [Source:RefSeq mRNA;Acc:NM_171500]	-1.13368	-0.870618	0.412556	0.714841	1	20	10	32	0.0300996	0.618965	0.335484	1.09633
WBGene00009529	F38B2.2	Caenorhabditis elegans Protein F38B2.2 (F38B2.2) mRNA, complete cds. [Source:RefSeq mRNA;Acc:NM_077481]	-3.83937	-1.94639	0.127662	0.443184	0	1	7	9	0	0.0309482	0.234839	0.308344
WBGene00001582	gfi-2	Caenorhabditis elegans Protein GFI-2, isoform b (gfi-2) mRNA, complete cds. [Source:RefSeq mRNA;Acc:NM_060186]	0.309735	6.79349	0.10601	0.405522	4271	3958	2894	3078	128.556	122.493	97.089	105.454
WBGene00016454	C35E7.2	Caenorhabditis elegans Protein C35E7.2, isoform a. [Source:RefSeq mRNA;Acc:NM_060432]	0.398473	-1.36436	0.723471	0.890296	13	9	11	4	0.391295	0.278534	0.369032	0.137042
WBGene00011382	dop-5	Caenorhabditis elegans Protein DOP-5 (dop-5) mRNA, complete cds. [Source:RefSeq mRNA;Acc:NM_073483]	-1.26119	-1.67709	0.497421	0.769729	0	9	12	8	0	0.278534	0.40258	0.274084
WBGene00003841	ocr-4	Caenorhabditis elegans Protein OCR-4 (21ur-11728) mRNA, complete cds. [Source:RefSeq mRNA;Acc:NM_068771]	-3.94697	-0.391584	0.0258864	0.216229	0	5	21	52	0	0.154741	0.704516	1.78154
WBGene00021110	W09C3.2	Caenorhabditis elegans Protein W09C3.2 (W09C3.2) mRNA, complete cds. [Source:RefSeq mRNA;Acc:NM_059029]	3.18241	-1.52553	0.115612	0.424411	9	63	3	4	0.270897	1.94974	0.100645	0.137042
WBGene00001531	gcy-4	Caenorhabditis elegans Protein GCY-4 (gcy-4) mRNA, complete cds. [Source:RefSeq mRNA;Acc:NM_063817]	-0.270968	-2.16701	0.848531	0.946114	6	6	2	11	0.180598	0.185689	0.0670967	0.376865
WBGene00007460	C08F11.13	Caenorhabditis elegans Protein C08F11.13, isoform a. [Source:RefSeq mRNA;Acc:NM_001268823]	-1.85804	-1.73969	0.361601	0.67764	0	5	4	13	0	0.154741	0.134193	0.445386
WBGene00012585	lips-15	Caenorhabditis elegans Protein LIPS-15 (lips-15) mRNA, complete cds. [Source:RefSeq mRNA;Acc:NM_064289]	0.933252	1.94189	0.528893	0.78896	85	5	30	12	2.55847	0.154741	1.00645	0.411125
WBGene00012583	clec-4	Caenorhabditis elegans Protein CLEC-4 (clec-4) mRNA, complete cds. [Source:RefSeq mRNA;Acc:NM_064287]	-2.87321	-0.280336	0.03753	0.254724	1	11	25	56	0.0300996	0.340431	0.838709	1.91859
WBGene00017462	F14D2.14	Caenorhabditis elegans Protein F14D2.14 (F14D2.14) mRNA, complete cds. [Source:RefSeq mRNA;Acc:NM_001026912]	-0.330359	2.65864	0.534153	0.792494	184	109	186	145	5.53833	3.37336	6.24	4.96777
WBGene00011402	T03F7.5	Caenorhabditis elegans Protein T03F7.5 (T03F7.5) mRNA, complete cds. [Source:RefSeq mRNA;Acc:NM_073468]	-1.70329	-2.55692	0.357337	0.675292	4	1	3	12	0.120399	0.0309482	0.100645	0.411125
WBGene00010440	ttr-51	Caenorhabditis elegans Protein TTR-51 (ttr-51) mRNA, complete cds. [Source:RefSeq mRNA;Acc:NM_070148]	1.93377	4.18354	0.0167386	0.171148	393	1699	246	251	11.8292	52.5811	8.2529	8.59937
WBGene00003939	pax-3	Caenorhabditis elegans Protein PAX-3 (pax-3) mRNA, complete cds. [Source:RefSeq mRNA;Acc:NM_063788]	-0.974503	-2.03724	0.613601	0.834515	8	1	8	8	0.240797	0.0309482	0.268387	0.274084
WBGene00001461	flp-18	Caenorhabditis elegans Protein FLP-18 (flp-18) mRNA, complete cds. [Source:RefSeq mRNA;Acc:NM_076113]	0.845526	-2.47385	0.660365	0.858226	0	12	4	2	0	0.371379	0.134193	0.0685209
WBGene00004238	ptr-24	Caenorhabditis elegans Protein PTR-24, isoform b. [Source:RefSeq mRNA;Acc:NM_001270290]	-2.38611	-0.522567	0.0664809	0.326077	3	8	27	26	0.0902989	0.247586	0.905806	0.890772
WBGene00021287	Y24D9B.1	Caenorhabditis elegans Protein Y24D9B.1 (Y24D9B.1) mRNA, complete cds. [Source:RefSeq mRNA;Acc:NM_068139]	0.681718	3.09476	0.187519	0.52225	330	405	255	159	9.93288	12.534	8.55484	5.44741
WBGene00018208	F39G3.3	Caenorhabditis elegans Protein F39G3.3 (F39G3.3) mRNA, complete cds. [Source:RefSeq mRNA;Acc:NM_071871]	0.150719	5.35152	0.452268	0.743453	1363	1124	996	1018	41.0258	34.7858	33.4142	34.8771
WBGene00013764	Y113G7B.15	Caenorhabditis elegans Protein Y113G7B.15 (Y113G7B.15) mRNA, complete cds. [Source:RefSeq mRNA;Acc:NM_075503]	-1.07921	-1.57041	0.600044	0.827041	0	4	8	0	0	0.123793	0.268387	0
WBGene00008739	F13D12.3	Caenorhabditis elegans Protein F13D12.3 (F13D12.3) mRNA, complete cds. [Source:RefSeq mRNA;Acc:NM_064101]	1.0218	2.51887	0.140922	0.463377	148	227	102	65	4.45475	7.02525	3.42193	2.22693
WBGene00016013	C23G10.6	Caenorhabditis elegans Protein C23G10.6 (C23G10.6) mRNA, complete cds. [Source:RefSeq mRNA;Acc:NM_065943]	-0.668241	0.303269	0.550418	0.800677	11	65	61	49	0.331096	2.01164	2.04645	1.67876
WBGene00015286	best-3	Caenorhabditis elegans Protein BEST-3 (best-3) mRNA, complete cds. [Source:RefSeq mRNA;Acc:NM_061231]	1.78698	-1.91872	0.344483	0.667144	2	25	6	1	0.0601993	0.773706	0.20129	0.0342605
WBGene00013644	Y105C5A.25		0.923412	3.1774	0.0950834	0.386555	448	664	306	224	13.4846	20.5496	10.2658	7.67434
WBGene00001748	gsp-2	Caenorhabditis elegans Protein GSP-2 (gsp-2) mRNA, complete cds. [Source:RefSeq mRNA;Acc:NM_001027445]	-0.324056	5.21891	0.307903	0.639224	954	715	872	1004	28.7151	22.128	29.2542	34.3975
WBGene00004388	rnp-5	Caenorhabditis elegans Protein RNP-5 (rnp-5) mRNA, complete cds. [Source:RefSeq mRNA;Acc:NM_064875]	-0.194425	5.6712	0.506233	0.775241	1737	1634	1576	1892	52.2831	50.5694	52.8722	64.8208
WBGene00004163	pqn-82	Caenorhabditis elegans Protein PQN-82 (pqn-82) mRNA, complete cds. [Source:RefSeq mRNA;Acc:NM_065063]	-0.576402	4.42514	0.0787955	0.354215	481	662	727	810	14.4779	20.4877	24.3897	27.751
WBGene00020867	shc-2	Caenorhabditis elegans Protein SHC-2, isoform b. [Source:RefSeq mRNA;Acc:NM_062515]	2.60105	4.43959	0.000192144	0.01266	1381	3135	459	217	41.5676	97.0227	15.3987	7.43452
WBGene00000006	aat-5	Caenorhabditis elegans Protein AAT-5, isoform a. [Source:RefSeq mRNA;Acc:NM_058601]	1.8076	-0.263372	0.0773008	0.35115	49	41	14	9	1.47488	1.26888	0.469677	0.308344
WBGene00018359	F42G8.8	Caenorhabditis elegans Protein F42G8.8 (F42G8.8) mRNA, complete cds. [Source:RefSeq mRNA;Acc:NM_068955]	1.67497	-1.43918	0.22209	0.55939	20	41	2	15	0.601993	1.26888	0.0670967	0.513907
WBGene00022910	C05D2.11		-0.511893	0.589804	0.447624	0.739988	28	38	43	42	0.84279	1.17603	1.44258	1.43894
WBGene00000747	col-174	Caenorhabditis elegans Protein COL-174 (col-174) mRNA, complete cds. [Source:RefSeq mRNA;Acc:NM_076875]	-2.46636	-1.74786	0.165556	0.495094	1	1	6	5	0.0300996	0.0309482	0.20129	0.171302
WBGene00000880	cyn-4	Caenorhabditis elegans Protein CYN-4 (cyn-4) mRNA, complete cds. [Source:RefSeq mRNA;Acc:NM_063936]	0.407152	5.43873	0.0540804	0.29782	1548	1563	1046	1066	46.5942	48.3721	35.0916	36.5216
WBGene00015641	C09E7.7	Caenorhabditis elegans Protein C09E7.7 (C09E7.7) mRNA, complete cds. [Source:RefSeq mRNA;Acc:NM_066045]	0.097175	5.13808	0.700072	0.881063	1245	1329	1163	1006	37.4741	41.1302	39.0168	34.466
WBGene00007823	C30H6.5	Caenorhabditis elegans Protein C30H6.5, isoform b (C30H6.5) mRNA, complete cds. [Source:RefSeq mRNA;Acc:NM_001269019]	1.06021	-2.26897	0.519706	0.783157	3	11	5	1	0.0902989	0.340431	0.167742	0.0342605
WBGene00044696	F52E1.14	Caenorhabditis elegans Protein F52E1.14 (F52E1.14) mRNA, complete cds. [Source:RefSeq mRNA;Acc:NM_001047654]	-7.06771	0.995049	0.00525657	0.0889527	1	1	31	239	0.0300996	0.0309482	1.04	8.18825
WBGene00003254	mig-23	Caenorhabditis elegans Protein MIG-23 (mig-23) mRNA, complete cds. [Source:RefSeq mRNA;Acc:NM_076593]	1.11763	4.06636	0.00571152	0.0926818	873	1057	416	386	26.277	32.7123	13.9561	13.2245
WBGene00012019	dkf-2	Caenorhabditis elegans Protein DKF-2, isoform b (dkf-2) mRNA, complete cds. [Source:RefSeq mRNA;Acc:NM_074839]	0.725139	6.25099	0.00325265	0.0680921	3511	3394	1800	1958	105.68	105.038	60.3871	67.082
WBGene00009796	F46G10.1	Caenorhabditis elegans Protein F46G10.1, isoform a (F46G10.1) mRNA, complete cds. [Source:RefSeq mRNA;Acc:NM_001129673]	-3.94755	-1.41097	0.0631224	0.319112	0	4	11	48	0	0.123793	0.369032	1.6445
WBGene00004183	prk-2	Caenorhabditis elegans Protein PRK-2 (prk-2) mRNA, complete cds. [Source:RefSeq mRNA;Acc:NM_065295]	2.02771	0.217834	0.0315758	0.234875	68	78	11	21	2.04678	2.41396	0.369032	0.719469
WBGene00001530	gcy-3	Caenorhabditis elegans Protein GCY-3 (gcy-3) mRNA, complete cds. [Source:RefSeq mRNA;Acc:NM_063636]	-1.83363	-1.28456	0.185073	0.519563	1	10	7	29	0.0300996	0.309482	0.234839	0.993553
WBGene00012615	dct-16	Caenorhabditis elegans Protein DCT-16, isoform a. [Source:RefSeq mRNA;Acc:NM_001269994]	-4.10231	2.52928	0.0171095	0.172517	32	9	137	493	0.963189	0.278534	4.59613	16.8904
WBGene00012578	Y37H9A.3	Caenorhabditis elegans Protein Y37H9A.3 (Y37H9A.3) mRNA, complete cds. [Source:RefSeq mRNA;Acc:NM_061011]	0.0398829	5.17799	0.926431	0.976314	1323	1362	1135	1216	39.8218	42.1515	38.0774	41.6607
WBGene00015559	npr-17	Caenorhabditis elegans Protein NPR-17 (npr-17) mRNA, complete cds. [Source:RefSeq mRNA;Acc:NM_066342]	2.91632	0.924637	0.00147529	0.0435353	118	225	27	14	3.55176	6.96335	0.905806	0.479646
WBGene00045390	C38C3.10	Caenorhabditis elegans Protein C38C3.10 (C38C3.10) mRNA, complete cds. [Source:RefSeq mRNA;Acc:NM_001129404]	-0.700058	-1.85419	0.596332	0.824636	2	6	11	1	0.0601993	0.185689	0.369032	0.0342605
WBGene00006605	tra-2	Caenorhabditis elegans Protein TRA-2, isoform b. [Source:RefSeq mRNA;Acc:NM_001026783]	-0.620424	8.17457	0.0981276	0.391403	8704	6700	12641	8682	261.987	207.353	424.085	297.449
WBGene00020706	atg-9	Caenorhabditis elegans Protein ATG-9, isoform b (atg-9) mRNA, complete cds. [Source:RefSeq mRNA;Acc:NM_182384]	-0.410228	4.06058	0.587438	0.819978	491	530	551	670	14.7789	16.4026	18.4852	22.9545
WBGene00006189	str-141	Caenorhabditis elegans Protein STR-141 (str-141) mRNA, complete cds. [Source:RefSeq mRNA;Acc:NM_073477]	5.01825	-2.29976	0.0522484	0.293248	3	5	0	0	0.0902989	0.154741	0	0
WBGene00020756	T24A6.20	Caenorhabditis elegans Protein T24A6.20 (T24A6.20) mRNA, complete cds. [Source:RefSeq mRNA;Acc:NM_071595]	-0.800563	2.76427	0.181542	0.514184	218	208	433	237	6.56172	6.43723	14.5264	8.11973
WBGene00020628	T20F5.6	Caenorhabditis elegans Protein T20F5.6 (T20F5.6) mRNA, complete cds. [Source:RefSeq mRNA;Acc:NM_058865]	-0.0826239	7.75471	0.724462	0.890477	7559	6640	7408	6130	227.523	205.496	248.526	210.017
WBGene00006423	asd-2	Caenorhabditis elegans Protein ASD-2, isoform c (asd-2) mRNA, complete cds. [Source:RefSeq mRNA;Acc:NM_001026456]	0.810364	4.74945	0.12837	0.444051	1523	1011	786	514	45.8418	31.2887	26.369	17.6099
WBGene00017219	F07F6.7	Caenorhabditis elegans Protein F07F6.7 (F07F6.7) mRNA, complete cds. [Source:RefSeq mRNA;Acc:NM_170990]	-0.422023	1.88427	0.468282	0.751946	95	116	131	124	2.85947	3.59	4.39484	4.2483
WBGene00020106	R151.1	Caenorhabditis elegans Protein R151.1 (R151.1) mRNA, complete cds. [Source:RefSeq mRNA;Acc:NM_066187]	2.54853	2.51767	0.00178064	0.0487793	464	847	133	70	13.9662	26.2132	4.46193	2.39823
WBGene00017332	ugt-37	Caenorhabditis elegans Protein UGT-37 (ugt-37) mRNA, complete cds. [Source:RefSeq mRNA;Acc:NM_072410]	2.91821	-1.08477	0.135472	0.455863	3	7	1	0	0.0902989	0.216638	0.0335484	0
WBGene00219493	C18D4.12	Protein C18D4.12 [Source:UniProtKB/TrEMBL;Acc:D6R8X5]	-0.950234	1.5465	0.297971	0.630805	68	116	190	132	2.04678	3.59	6.37419	4.52238
WBGene00010053	F54D5.9	Caenorhabditis elegans Protein F54D5.9 (F54D5.9) mRNA, complete cds. [Source:RefSeq mRNA;Acc:NM_064066]	-0.096621	10.2233	0.768319	0.91163	35959	42642	46157	29770	1082.35	1319.69	1548.49	1019.93
WBGene00018251	F40H3.3	Caenorhabditis elegans Protein F40H3.3 (F40H3.3) mRNA, complete cds. [Source:RefSeq mRNA;Acc:NM_062830]	0.281113	-2.01591	0.866982	0.953303	2	10	9	0	0.0601993	0.309482	0.301935	0
WBGene00019432	knl-2	Caenorhabditis elegans Protein KNL-2 (knl-2) mRNA, complete cds. [Source:RefSeq mRNA;Acc:NM_059457]	-0.00786315	10.3376	0.983432	0.996139	37725	52204	50508	31281	1135.51	1615.62	1694.46	1071.7
WBGene00008541	F07A5.2	Caenorhabditis elegans Protein F07A5.2 (F07A5.2) mRNA, complete cds. [Source:RefSeq mRNA;Acc:NM_059679]	1.96667	2.92234	0.00913566	0.122283	657	635	181	117	19.7755	19.6521	6.07226	4.00847
WBGene00005352	srh-135	Caenorhabditis elegans Protein SRH-135 (srh-135) mRNA, complete cds. [Source:RefSeq mRNA;Acc:NM_063805]	-3.3225	-2.4	0.0845028	0.366319	2	0	13	7	0.0601993	0	0.436129	0.239823
WBGene00017370	F10G7.6		6.1296	-1.69376	0.007013	0.103743	22	73	0	1	0.662192	2.25922	0	0.0342605
WBGene00019158	H05C05.2	Caenorhabditis elegans Protein H05C05.2, isoform a. [Source:RefSeq mRNA;Acc:NM_065243]	0.177974	5.40178	0.452458	0.743686	1636	1615	1249	1337	49.243	49.9814	41.9019	45.8062
WBGene00010135	F55H12.4	Caenorhabditis elegans Protein F55H12.4 (F55H12.4) mRNA, complete cds. [Source:RefSeq mRNA;Acc:NM_059997]	3.11899	-1.50368	0.104579	0.403178	4	17	2	0	0.120399	0.52612	0.0670967	0
WBGene00007977	gska-3	Caenorhabditis elegans Protein GSKA-3 (gska-3) mRNA, complete cds. [Source:RefSeq mRNA;Acc:NM_059966]	1.87035	1.95152	0.0563971	0.303987	235	242	94	24	7.07342	7.48947	3.15355	0.822251
WBGene00016549	C40A11.6	Caenorhabditis elegans Protein C40A11.6 (C40A11.6) mRNA, complete cds. [Source:RefSeq mRNA;Acc:NM_061796]	4.65247	-1.65357	0.0696209	0.333404	3	58	2	0	0.0902989	1.795	0.0670967	0
WBGene00015447	srab-2	Caenorhabditis elegans Protein SRAB-2 (srab-2) mRNA, complete cds. [Source:RefSeq mRNA;Acc:NM_071966]	-0.966161	-2.4085	0.70336	0.881812	0	1	2	0	0	0.0309482	0.0670967	0
WBGene00007934	C34E7.4	Caenorhabditis elegans Protein C34E7.4 (C34E7.4) mRNA, complete cds. [Source:RefSeq mRNA;Acc:NM_077748]	-0.435557	2.83615	0.613335	0.834403	159	59	187	78	4.78584	1.82595	6.27355	2.67232
WBGene00017970	F32A5.4	Caenorhabditis elegans Protein F32A5.4, isoform a. [Source:RefSeq mRNA;Acc:NM_063107]	2.64693	1.56738	0.00446757	0.081237	84	262	31	19	2.52837	8.10844	1.04	0.650949
WBGene00014051	spv-1	Caenorhabditis elegans Protein TAG-341, isoform a. [Source:RefSeq mRNA;Acc:NM_063265]	-0.28016	0.522251	0.727156	0.890935	13	73	51	44	0.391295	2.25922	1.71097	1.50746
WBGene00007458	C08F11.11	Caenorhabditis elegans Protein C08F11.11 (C08F11.11) mRNA, complete cds. [Source:RefSeq mRNA;Acc:NM_070234]	-6.28401	4.02729	0.107742	0.408358	2	1	219	11	0.0601993	0.0309482	7.34709	0.376865
WBGene00007525	C11G10.1	Caenorhabditis elegans Protein C11G10.1 (C11G10.1) mRNA, complete cds. [Source:RefSeq mRNA;Acc:NM_078116]	-2.69217	-2.05467	0.243329	0.579727	1	0	1	6	0.0300996	0	0.0335484	0.205563
WBGene00000214	asp-1	Caenorhabditis elegans Protein ASP-1 (asp-1) mRNA, complete cds. [Source:RefSeq mRNA;Acc:NM_171587]	-6.2285	0.690666	0.0148823	0.162146	1	2	18	200	0.0300996	0.0618965	0.603871	6.85209
WBGene00019517	K08B4.5		0.901425	0.753384	0.27009	0.604296	135	79	68	35	4.06345	2.44491	2.28129	1.19912
WBGene00017912	fbxb-107	Caenorhabditis elegans Protein FBXB-107 (fbxb-107) mRNA, complete cds. [Source:RefSeq mRNA;Acc:NM_061952]	4.85777	-2.08075	0.0676524	0.328848	1	38	0	1	0.0300996	1.17603	0	0.0342605
WBGene00007236	C01G10.9	Caenorhabditis elegans Protein C01G10.9 (C01G10.9) mRNA, complete cds. [Source:RefSeq mRNA;Acc:NM_074313]	0.226899	3.69064	0.640814	0.84869	434	463	428	264	13.0632	14.329	14.3587	9.04476
WBGene00013230	fbxb-22	Caenorhabditis elegans Protein FBXB-22 (fbxb-22) mRNA, complete cds. [Source:RefSeq mRNA;Acc:NM_067139]	1.27716	-1.60223	0.446961	0.739492	3	58	22	1	0.0902989	1.795	0.738064	0.0342605
WBGene00012878	Y45F10C.2	Caenorhabditis elegans Protein Y45F10C.2 (Y45F10C.2) mRNA, complete cds. [Source:RefSeq mRNA;Acc:NM_070238]	-4.0791	-0.105643	0.162443	0.492151	0	1	14	5	0	0.0309482	0.469677	0.171302
WBGene00015394	C03G6.6	Caenorhabditis elegans Protein C03G6.6 (C03G6.6) mRNA, complete cds. [Source:RefSeq mRNA;Acc:NM_072477]	-3.84098	-2.02615	0.124215	0.437701	0	1	6	10	0	0.0309482	0.20129	0.342605
WBGene00000963	dhp-1	Caenorhabditis elegans Protein DHP-1 (dhp-1) mRNA, complete cds. [Source:RefSeq mRNA;Acc:NM_001026412]	2.17834	0.0136168	0.0211413	0.192246	65	106	20	14	1.95648	3.28051	0.670967	0.479646
WBGene00022313	Y77E11A.12	Caenorhabditis elegans Protein Y77E11A.12, isoform a (Y77E11A.12) mRNA, complete cds. [Source:RefSeq mRNA;Acc:NM_001028411]	0.118205	0.880936	0.854448	0.948173	100	31	60	48	3.00996	0.959395	2.0129	1.6445
WBGene00219280	C05B5.16	Caenorhabditis elegans Protein C05B5.16 (C05B5.16) mRNA, complete cds. [Source:RefSeq mRNA;Acc:NM_001268126]	-7.82396	-1.33243	0.0100231	0.129293	0	0	32	20	0	0	1.07355	0.685209
WBGene00005058	sra-32	Caenorhabditis elegans Protein SRA-32 (sra-32) mRNA, complete cds. [Source:RefSeq mRNA;Acc:NM_062400]	-1.50705	-0.943529	0.220409	0.557624	9	6	34	5	0.270897	0.185689	1.14064	0.171302
WBGene00019641	K10G6.4	Caenorhabditis elegans Protein K10G6.4 (K10G6.4) mRNA, complete cds. [Source:RefSeq mRNA;Acc:NM_062301]	1.04154	-2.27752	0.547151	0.798831	8	22	2	11	0.240797	0.680861	0.0670967	0.376865
WBGene00009908	F49H6.5	Caenorhabditis elegans Protein F49H6.5 (F49H6.5) mRNA, complete cds. [Source:RefSeq mRNA;Acc:NM_074910]	2.6082	-0.651941	0.0948058	0.386427	38	51	8	5	1.14379	1.57836	0.268387	0.171302
WBGene00004903	snf-4		-3.14174	-0.829827	0.0654789	0.324024	0	6	29	21	0	0.185689	0.972903	0.719469
WBGene00044272	nspa-4	Caenorhabditis elegans Protein NSPA-4 (nspa-4) mRNA, complete cds. [Source:RefSeq mRNA;Acc:NM_001028837]	1.30617	-1.82291	0.357816	0.675374	6	19	3	6	0.180598	0.588017	0.100645	0.205563
WBGene00001054	dpf-1	Caenorhabditis elegans Protein DPF-1, isoform c (dpf-1) mRNA, complete cds. [Source:RefSeq mRNA;Acc:NM_001269738]	-2.74756	0.0875189	0.0520027	0.292822	0	12	57	18	0	0.371379	1.91226	0.616688
WBGene00020701	T22F7.1	Caenorhabditis elegans Protein T22F7.1 (T22F7.1) mRNA, complete cds. [Source:RefSeq mRNA;Acc:NM_064808]	2.52352	1.74442	0.000259225	0.0150095	214	177	33	28	6.44132	5.47784	1.1071	0.959293
WBGene00000675	col-101	Caenorhabditis elegans Protein COL-101 (col-101) mRNA, complete cds. [Source:RefSeq mRNA;Acc:NM_067504]	0.285204	4.08935	0.779379	0.916176	725	69	144	433	21.8222	2.13543	4.83097	14.8348
WBGene00011753	T13F3.6	Caenorhabditis elegans Protein T13F3.6 (T13F3.6) mRNA, complete cds. [Source:RefSeq mRNA;Acc:NM_074706]	-2.53016	-0.882829	0.0884153	0.372935	6	1	6	31	0.180598	0.0309482	0.20129	1.06207
WBGene00045050	ZC15.10	Caenorhabditis elegans Protein ZC15.10 (ZC15.10) mRNA, complete cds. [Source:RefSeq mRNA;Acc:NM_001083283]	1.02892	0.339095	0.346266	0.668649	65	100	42	31	1.95648	3.09482	1.40903	1.06207
WBGene00022700	ZK353.4	Caenorhabditis elegans Protein ZK353.4 (ZK353.4) mRNA, complete cds. [Source:RefSeq mRNA;Acc:NM_066449]	-3.03002	-2.36102	0.169387	0.499364	0	1	2	7	0	0.0309482	0.0670967	0.239823
WBGene00017691	ilys-5	Caenorhabditis elegans Protein ILYS-5, isoform a. [Source:RefSeq mRNA;Acc:NM_001029423]	-6.49445	3.15063	0.00853285	0.118077	11	5	115	1189	0.331096	0.154741	3.85806	40.7357
WBGene00015909	clec-124	Caenorhabditis elegans Protein CLEC-124 (clec-124) mRNA, complete cds. [Source:RefSeq mRNA;Acc:NM_062089]	4.47289	-2.49235	0.0659729	0.3251	16	14	1	0	0.481594	0.433275	0.0335484	0
WBGene00003719	nhr-129	Caenorhabditis elegans Protein NHR-129, isoform a (nhr-129) mRNA, complete cds. [Source:RefSeq mRNA;Acc:NM_001129414]	-0.547153	-1.03428	0.559091	0.805637	13	18	22	19	0.391295	0.557068	0.738064	0.650949
WBGene00015582	C07H6.9	Caenorhabditis elegans Protein C07H6.9 (C07H6.9) mRNA, complete cds. [Source:RefSeq mRNA;Acc:NM_066246]	1.90048	1.53611	0.0555438	0.302365	45	165	33	18	1.35448	5.10646	1.1071	0.616688
WBGene00013557	Y75B8A.24	Caenorhabditis elegans Protein Y75B8A.24 (Y75B8A.24) mRNA, complete cds. [Source:RefSeq mRNA;Acc:NM_067195]	-0.302336	8.93538	0.573815	0.812311	14469	15199	20261	12766	435.512	470.382	679.724	437.369
WBGene00006824	unc-95	Caenorhabditis elegans Protein UNC-95 (unc-95) mRNA, complete cds. [Source:RefSeq mRNA;Acc:NM_170938]	-0.192759	0.0305538	0.84123	0.943499	30	49	62	20	0.902989	1.51646	2.08	0.685209
WBGene00015677	cpg-4	Caenorhabditis elegans Protein CPG-4 (cpg-4) mRNA, complete cds. [Source:RefSeq mRNA;Acc:NM_072155]	-0.400927	10.6096	0.278642	0.613558	46454	41044	63493	40667	1398.25	1270.24	2130.09	1393.27
WBGene00015200	B0454.9	Caenorhabditis elegans Protein B0454.9 (B0454.9) mRNA, complete cds. [Source:RefSeq mRNA;Acc:NM_062034]	1.2212	3.13318	0.0409713	0.264145	461	327	179	125	13.8759	10.1201	6.00516	4.28256
WBGene00018501	F46F5.10	Caenorhabditis elegans Protein F46F5.10 (F46F5.10) mRNA, complete cds. [Source:RefSeq mRNA;Acc:NM_061422]	-4.41772	-2.68931	0.0965611	0.389916	0	1	10	14	0	0.0309482	0.335484	0.479646
WBGene00005036	sra-10	Caenorhabditis elegans Protein SRA-10, isoform a (sra-10) mRNA, complete cds. [Source:RefSeq mRNA;Acc:NM_001026991]	1.71225	-0.46269	0.148443	0.473715	12	39	10	4	0.361196	1.20698	0.335484	0.137042
WBGene00003367	mix-1	Caenorhabditis elegans Protein MIX-1 (mix-1) mRNA, complete cds. [Source:RefSeq mRNA;Acc:NM_063930]	-0.135853	9.52184	0.677956	0.868299	22244	23487	26729	18610	669.536	726.881	896.715	637.587
WBGene00019534	K08D10.11	Protein K08D10.11 [Source:UniProtKB/TrEMBL;Acc:Q21326]	-0.815565	-2.3633	0.608645	0.832401	3	7	3	13	0.0902989	0.216638	0.100645	0.445386
WBGene00019482	K07C11.10	Caenorhabditis elegans Protein K07C11.10 (K07C11.10) mRNA, complete cds. [Source:RefSeq mRNA;Acc:NM_072720]	0.847244	-1.76443	0.626723	0.842206	3	13	6	2	0.0902989	0.402327	0.20129	0.0685209
WBGene00021148	W10G11.19	Caenorhabditis elegans Protein W10G11.19 (W10G11.19) mRNA, complete cds. [Source:RefSeq mRNA;Acc:NM_062171]	0.0103785	1.45037	0.987217	0.99766	73	82	87	52	2.19727	2.53776	2.91871	1.78154
WBGene00017179	wht-4	Caenorhabditis elegans Protein WHT-4 (wht-4) mRNA, complete cds. [Source:RefSeq mRNA;Acc:NM_062094]	-0.81745	-1.99191	0.708132	0.88388	0	3	4	1	0	0.0928447	0.134193	0.0342605
WBGene00000423	ced-9	Caenorhabditis elegans Protein CED-9 (ced-9) mRNA, complete cds. [Source:RefSeq mRNA;Acc:NM_066883]	-0.425875	2.72137	0.279751	0.614848	161	110	163	164	4.84604	3.40431	5.46839	5.61871
WBGene00010659	K08D8.5	Caenorhabditis elegans Protein K08D8.5 (K08D8.5) mRNA, complete cds. [Source:RefSeq mRNA;Acc:NM_070061]	-8.22562	-1.28636	0.0305103	0.231225	0	0	4	64	0	0	0.134193	2.19267
WBGene00012491	Y20C6A.1	Caenorhabditis elegans Protein Y20C6A.1, isoform b (Y20C6A.1) mRNA, complete cds. [Source:RefSeq mRNA;Acc:NM_001269813]	-0.618715	-0.396316	0.502323	0.773541	10	28	28	25	0.300996	0.866551	0.939354	0.856511
WBGene00044651	egrh-3	Protein EGRH-3, isoform a [Source:UniProtKB/TrEMBL;Acc:U4PLQ8]	-0.0580307	1.40417	0.915687	0.972717	59	70	58	63	1.77588	2.16638	1.94581	2.15841
WBGene00019120	npl-4.1	Caenorhabditis elegans Protein NPL-4.1, isoform b (npl-4.1) mRNA, complete cds. [Source:RefSeq mRNA;Acc:NM_062695]	0.364046	4.39004	0.226556	0.562987	973	658	480	656	29.287	20.3639	16.1032	22.4749
WBGene00021912	Y55B1BR.2	Caenorhabditis elegans Protein Y55B1BR.2 (Y55B1BR.2) mRNA, complete cds. [Source:RefSeq mRNA;Acc:NM_064798]	1.25199	3.87169	0.00277584	0.0619994	712	710	250	287	21.4309	21.9733	8.38709	9.83275
WBGene00021540	Y42H9AR.5	Caenorhabditis elegans Protein Y42H9AR.5 (Y42H9AR.5) mRNA, complete cds. [Source:RefSeq mRNA;Acc:NM_068950]	2.09276	-1.95434	0.208863	0.547254	13	7	0	4	0.391295	0.216638	0	0.137042
WBGene00005569	sri-57	Caenorhabditis elegans Protein SRI-57 (sri-57) mRNA, complete cds. [Source:RefSeq mRNA;Acc:NM_061927]	-2.45637	-2.35245	0.23061	0.567284	0	2	6	5	0	0.0618965	0.20129	0.171302
WBGene00002174	itx-1	Protein ITX-1, isoform a [Source:RefSeq peptide;Acc:NP_001249244]	2.46325	1.93569	0.000881424	0.0322519	343	370	44	72	10.3242	11.4508	1.47613	2.46675
WBGene00009069	F23A7.4	Caenorhabditis elegans Protein F23A7.4 (F23A7.4) mRNA, complete cds. [Source:RefSeq mRNA;Acc:NM_078240]	-1.05699	9.09393	0.00602631	0.0951114	9436	5516	15608	12332	284.02	170.71	523.623	422.5
WBGene00044178	C30G7.4	Caenorhabditis elegans Protein C30G7.4 (C30G7.4) mRNA, complete cds. [Source:RefSeq mRNA;Acc:NM_001028518]	-3.16062	-1.3999	0.243112	0.579533	0	1	10	0	0	0.0309482	0.335484	0
WBGene00018859	F55A4.7	Caenorhabditis elegans Protein F55A4.7 (F55A4.7) mRNA, complete cds. [Source:RefSeq mRNA;Acc:NM_075798]	0.184899	-2.21699	0.908862	0.970918	2	8	7	1	0.0601993	0.247586	0.234839	0.0342605
WBGene00006986	zip-1	Caenorhabditis elegans Protein ZIP-1, isoform a (zip-1) mRNA, complete cds. [Source:RefSeq mRNA;Acc:NM_067201]	0.365675	4.02334	0.383749	0.697438	818	747	509	583	24.6215	23.1183	17.0761	19.9738
WBGene00013452	Y67A10A.3	Caenorhabditis elegans Protein Y67A10A.3, isoform b (Y67A10A.3) mRNA, complete cds. [Source:RefSeq mRNA;Acc:NM_001276884]	-3.67113	-1.85776	0.0700871	0.334698	0	2	23	3	0	0.0618965	0.771613	0.102781
WBGene00022390	him-19	Caenorhabditis elegans Protein HIM-19 (him-19) mRNA, complete cds. [Source:RefSeq mRNA;Acc:NM_058388]	-0.691781	6.20495	0.019247	0.184689	1867	1619	2649	2418	56.196	50.1052	88.8696	82.8418
WBGene00015455	C04G6.5	Caenorhabditis elegans Protein C04G6.5 (C04G6.5) mRNA, complete cds. [Source:RefSeq mRNA;Acc:NM_062539]	0.835043	-2.37716	0.546795	0.798692	5	7	5	1	0.150498	0.216638	0.167742	0.0342605
WBGene00012428	Y11D7A.3	Caenorhabditis elegans Protein Y11D7A.3, isoform a (Y11D7A.3) mRNA, complete cds. [Source:RefSeq mRNA;Acc:NM_001047552]	-0.769969	1.27072	0.464462	0.7496	53	28	61	63	1.59528	0.866551	2.04645	2.15841
WBGene00007915	C34C6.2	Caenorhabditis elegans Protein C34C6.2, isoform c. [Source:RefSeq mRNA;Acc:NM_001267245]	0.233943	4.35257	0.544486	0.797353	683	778	589	531	20.5581	24.0777	19.76	18.1923
WBGene00013128	dox-1	Caenorhabditis elegans Protein Y52B11A.9 (Y52B11A.9) mRNA, complete cds. [Source:RefSeq mRNA;Acc:NM_060459]	0.130893	4.77459	0.568246	0.809752	935	836	728	727	28.1432	25.8727	24.4232	24.9073
WBGene00000273	brp-1	Caenorhabditis elegans Protein BRP-1, isoform a. [Source:RefSeq mRNA;Acc:NM_001027780]	2.72016	1.75869	0.00481694	0.0841021	110	384	44	24	3.31096	11.8841	1.47613	0.822251
WBGene00021163	nhr-275	Caenorhabditis elegans Protein NHR-275 (nhr-275) mRNA, complete cds. [Source:RefSeq mRNA;Acc:NM_071221]	0.744113	-2.34551	0.730381	0.892647	3	10	7	0	0.0902989	0.309482	0.234839	0
WBGene00000680	col-106	Caenorhabditis elegans Protein COL-106 (col-106) mRNA, complete cds. [Source:RefSeq mRNA;Acc:NM_171268]	0.356827	0.293664	0.783736	0.917441	47	5	11	25	1.41468	0.154741	0.369032	0.856511
WBGene00001827	hcf-1	Caenorhabditis elegans Protein HCF-1 (hcf-1) mRNA, complete cds. [Source:RefSeq mRNA;Acc:NM_068878]	-0.106324	7.23923	0.602349	0.828065	5317	4060	4446	4623	160.04	125.65	149.156	158.386
WBGene00020559	best-17	Caenorhabditis elegans Protein BEST-17 (best-17) mRNA, complete cds. [Source:RefSeq mRNA;Acc:NM_064817]	0.32989	0.197103	0.722676	0.890012	44	34	42	14	1.32438	1.05224	1.40903	0.479646
WBGene00007402	ugt-60	Caenorhabditis elegans Protein UGT-60 (ugt-60) mRNA, complete cds. [Source:RefSeq mRNA;Acc:NM_001025987]	0.22197	-0.648535	0.820481	0.933314	4	23	11	10	0.120399	0.71181	0.369032	0.342605
WBGene00018002	twk-47	Caenorhabditis elegans Protein TWK-47 (twk-47) mRNA, complete cds. [Source:RefSeq mRNA;Acc:NM_059291]	3.05814	-2.24423	0.174655	0.505641	2	9	1	0	0.0601993	0.278534	0.0335484	0
WBGene00009745	F45H11.5	Caenorhabditis elegans Protein F45H11.5 (F45H11.5) mRNA, complete cds. [Source:RefSeq mRNA;Acc:NM_060318]	-0.535031	3.32182	0.10834	0.409159	208	220	297	262	6.26073	6.80861	9.96387	8.97624
WBGene00015541	C06E7.4	Caenorhabditis elegans Protein C06E7.4 (C06E7.4) mRNA, complete cds. [Source:RefSeq mRNA;Acc:NM_068473]	0.512042	1.88247	0.289719	0.624871	215	126	85	129	6.47142	3.89948	2.85161	4.4196
WBGene00003919	par-4	Caenorhabditis elegans Protein PAR-4, isoform c. [Source:RefSeq mRNA;Acc:NM_001269850]	-0.603205	0.925628	0.345454	0.668009	50	33	40	73	1.50498	1.02129	1.34193	2.50101
WBGene00011364	T02B5.3	Caenorhabditis elegans Protein T02B5.3 (T02B5.3) mRNA, complete cds. [Source:RefSeq mRNA;Acc:NM_074103]	-3.24886	-1.52977	0.123177	0.436307	2	0	12	7	0.0601993	0	0.40258	0.239823
WBGene00004779	ser-4	Caenorhabditis elegans Protein SER-4 (ser-4) mRNA, complete cds. [Source:RefSeq mRNA;Acc:NM_065051]	0.912354	-0.867102	0.447004	0.739492	12	52	28	3	0.361196	1.60931	0.939354	0.102781
WBGene00022382	Y94H6A.10	Caenorhabditis elegans Protein Y94H6A.10 (Y94H6A.10) mRNA, complete cds. [Source:RefSeq mRNA;Acc:NM_001028418]	0.426982	2.46252	0.48816	0.763906	139	119	110	63	4.18385	3.68284	3.69032	2.15841
WBGene00017858	F27C1.11	Caenorhabditis elegans Protein F27C1.11 (F27C1.11) mRNA, complete cds. [Source:RefSeq mRNA;Acc:NM_059198]	4.01792	0.59115	0.000964106	0.0340354	58	303	8	12	1.74578	9.37732	0.268387	0.411125
WBGene00001633	gly-8	Caenorhabditis elegans Protein GLY-8 (gly-8) mRNA, complete cds. [Source:RefSeq mRNA;Acc:NM_067103]	2.14777	-0.0915608	0.0747912	0.346391	37	33	5	9	1.11369	1.02129	0.167742	0.308344
WBGene00043067	dlc-5	Caenorhabditis elegans Protein DLC-5 (dlc-5) mRNA, complete cds. [Source:RefSeq mRNA;Acc:NM_001028400]	2.75985	2.50441	0.00320017	0.0674887	199	320	34	35	5.98983	9.90344	1.14064	1.19912
WBGene00001365	exc-4	Caenorhabditis elegans Protein EXC-4 (exc-4) mRNA, complete cds. [Source:RefSeq mRNA;Acc:NM_170954]	0.847426	1.26327	0.338878	0.663515	95	42	29	39	2.85947	1.29983	0.972903	1.33616
WBGene00016532	C39D10.5	Caenorhabditis elegans Protein C39D10.5 (C39D10.5) mRNA, complete cds. [Source:RefSeq mRNA;Acc:NM_076930]	-3.43188	-1.76513	0.0491695	0.285768	0	1	5	7	0	0.0309482	0.167742	0.239823
WBGene00006745	unc-5	Caenorhabditis elegans Protein UNC-5, isoform a (unc-5) mRNA, complete cds. [Source:RefSeq mRNA;Acc:NM_068422]	1.28981	2.39294	0.0138084	0.155203	236	365	120	102	7.10352	11.2961	4.0258	3.49457
WBGene00005742	srv-31	Caenorhabditis elegans Protein SRV-31 (srv-31) mRNA, complete cds. [Source:RefSeq mRNA;Acc:NM_068550]	-2.97961	-1.73884	0.0762076	0.349508	0	3	8	15	0	0.0928447	0.268387	0.513907
WBGene00022369	Y92H12BR.3	Caenorhabditis elegans Protein Y92H12BR.3, isoform b (Y92H12BR.3) mRNA, complete cds. [Source:RefSeq mRNA;Acc:NM_001037902]	0.0312593	2.57637	0.941748	0.981198	173	156	113	176	5.20724	4.82793	3.79097	6.02984
WBGene00007508	C10C5.4	Caenorhabditis elegans Protein C10C5.4 (C10C5.4) mRNA, complete cds. [Source:RefSeq mRNA;Acc:NM_069250]	-4.2317	-1.43935	0.0339171	0.243179	0	1	6	15	0	0.0309482	0.20129	0.513907
WBGene00008529	F02E9.3	Caenorhabditis elegans Protein F02E9.3 (F02E9.3) mRNA, complete cds. [Source:RefSeq mRNA;Acc:NM_059878]	3.57689	0.372599	0.00129698	0.0405431	104	214	18	6	3.13036	6.62292	0.603871	0.205563
WBGene00003826	ntl-3	Caenorhabditis elegans Protein NTL-3, isoform a (ntl-3) mRNA, complete cds. [Source:RefSeq mRNA;Acc:NM_001083183]	0.14677	5.48717	0.592352	0.822481	1992	1403	1464	1292	59.9585	43.4204	49.1148	44.2645
WBGene00020962	W02H5.8	Caenorhabditis elegans Protein W02H5.8 (W02H5.8) mRNA, complete cds. [Source:RefSeq mRNA;Acc:NM_071323]	-1.40199	1.31868	0.0514447	0.291339	47	53	145	94	1.41468	1.64026	4.86451	3.22048
WBGene00002974	lev-1	Caenorhabditis elegans Protein LEV-1, isoform a (lev-1) mRNA, complete cds. [Source:RefSeq mRNA;Acc:NM_001268776]	2.73024	0.596643	0.0148463	0.162099	72	62	11	7	2.16717	1.91879	0.369032	0.239823
WBGene00014169	ZK945.7	Caenorhabditis elegans Protein ZK945.7 (ZK945.7) mRNA, complete cds. [Source:RefSeq mRNA;Acc:NM_063781]	-2.17122	-1.18005	0.346216	0.668649	2	1	10	3	0.0601993	0.0309482	0.335484	0.102781
WBGene00044419	fbxc-17	Caenorhabditis elegans Protein FBXC-17, isoform b. [Source:RefSeq mRNA;Acc:NM_001267096]	6.32733	-2.5248	0.0354329	0.247771	0	20	0	0	0	0.618965	0	0
WBGene00019706	M01D7.1		2.96915	-2.41578	0.180119	0.512557	8	11	2	0	0.240797	0.340431	0.0670967	0
WBGene00044482	F29B9.12	Caenorhabditis elegans Protein F29B9.12 (F29B9.12) mRNA, complete cds. [Source:RefSeq mRNA;Acc:NM_001038320]	0.599534	-0.954536	0.644133	0.850719	16	21	14	8	0.481594	0.649913	0.469677	0.274084
WBGene00000713	col-140	Caenorhabditis elegans Protein COL-140, isoform a (col-140) mRNA, complete cds. [Source:RefSeq mRNA;Acc:NM_072124]	0.805894	5.50836	0.627845	0.842741	1667	28	272	586	50.1761	0.866551	9.12516	20.0766
WBGene00012445	Y16B4A.2	Caenorhabditis elegans Protein Y16B4A.2 (Y16B4A.2) mRNA, complete cds. [Source:RefSeq mRNA;Acc:NM_078051]	-3.92634	0.540032	0.00773749	0.109717	6	3	9	116	0.180598	0.0928447	0.301935	3.97421
WBGene00021028	W04C9.6	Protein W04C9.6 [Source:RefSeq peptide;Acc:NP_490737]	2.11986	2.16028	0.0113936	0.139442	355	352	111	36	10.6854	10.8938	3.72387	1.23338
WBGene00020921	W01C8.5	Caenorhabditis elegans Protein W01C8.5, isoform a. [Source:RefSeq mRNA;Acc:NM_076558]	-1.02877	3.65429	0.112966	0.41933	202	142	333	298	6.08013	4.39465	11.1716	10.2096
WBGene00044082	D1086.12	Caenorhabditis elegans Protein D1086.12, isoform b. [Source:RefSeq mRNA;Acc:NM_001028581]	0	-2.32715	1	1	0	0	0	0	0	0	0	0
WBGene00011541	srbc-63	Caenorhabditis elegans Protein SRBC-63 (srbc-63) mRNA, complete cds. [Source:RefSeq mRNA;Acc:NM_074431]	-2.42392	-2.02554	0.341613	0.665017	0	0	0	1	0	0	0	0.0342605
WBGene00021321	Y34B4A.5	Caenorhabditis elegans Protein Y34B4A.5 (Y34B4A.5) mRNA, complete cds. [Source:RefSeq mRNA;Acc:NM_076491]	-7.05244	-1.86503	0.0436132	0.271214	0	0	0	30	0	0	0	1.02781
WBGene00000123	ama-1	Caenorhabditis elegans Protein AMA-1 (ama-1) mRNA, complete cds. [Source:RefSeq mRNA;Acc:NM_068122]	0.0782443	8.57508	0.827045	0.93653	15260	12855	11441	12495	459.321	397.84	383.827	428.084
WBGene00004094	ppw-2	Caenorhabditis elegans Protein PPW-2 (ppw-2) mRNA, complete cds. [Source:RefSeq mRNA;Acc:NM_059134]	-0.216417	7.91958	0.38878	0.700565	9171	7252	7531	9598	276.044	224.437	252.653	328.832
WBGene00021929	dcap-1	Caenorhabditis elegans Protein DCAP-1 (dcap-1) mRNA, complete cds. [Source:RefSeq mRNA;Acc:NM_067629]	-0.18992	5.98185	0.389784	0.701409	2042	1787	1932	1996	61.4635	55.3045	64.8155	68.3839
WBGene00007554	pptr-2	Caenorhabditis elegans Protein PPTR-2, isoform c. [Source:RefSeq mRNA;Acc:NM_001129373]	-0.531324	8.74133	0.068679	0.331594	12110	9444	16357	11689	364.507	292.275	548.751	400.47
WBGene00008645	F10C2.4	Caenorhabditis elegans Protein F10C2.4 (F10C2.4) mRNA, complete cds. [Source:RefSeq mRNA;Acc:NM_073616]	-0.114909	8.41349	0.612379	0.834397	11147	10353	11951	9030	335.521	320.407	400.937	309.372
WBGene00019133	F59H6.2	Caenorhabditis elegans Protein F59H6.2 (F59H6.2) mRNA, complete cds. [Source:RefSeq mRNA;Acc:NM_061752]	0.00173021	0.345601	0.998071	1	39	40	33	38	1.17389	1.23793	1.1071	1.3019
WBGene00007103	crm-1	Caenorhabditis elegans Protein CRM-1, isoform e (B0024.18) mRNA, complete cds. [Source:RefSeq mRNA;Acc:NM_001026172]	3.24593	1.78846	0.000139458	0.0103196	225	438	32	31	6.77242	13.5553	1.07355	1.06207
WBGene00000784	cpr-4	Caenorhabditis elegans Protein CPR-4 (cpr-4) mRNA, complete cds. [Source:RefSeq mRNA;Acc:NM_072281]	-10.4527	1.24728	0.00514154	0.0881285	0	0	11	308	0	0	0.369032	10.5522
WBGene00007841	C31C9.7	Caenorhabditis elegans Protein C31C9.7 (C31C9.7) mRNA, complete cds. [Source:RefSeq mRNA;Acc:NM_001026829]	3.09018	0.0545036	0.0028781	0.0628494	61	148	10	12	1.83608	4.58034	0.335484	0.411125
WBGene00006675	twk-22	Caenorhabditis elegans Protein TWK-22, isoform c (twk-22) mRNA, complete cds. [Source:RefSeq mRNA;Acc:NM_001129702]	-0.863286	0.508081	0.254842	0.591753	15	34	49	32	0.451495	1.05224	1.64387	1.09633
WBGene00019232	ugt-13	Caenorhabditis elegans Protein UGT-13 (ugt-13) mRNA, complete cds. [Source:RefSeq mRNA;Acc:NM_071916]	-0.886153	-2.18614	0.697713	0.88004	6	0	1	9	0.180598	0	0.0335484	0.308344
WBGene00014138	clec-186	Caenorhabditis elegans Protein CLEC-186 (clec-186) mRNA, complete cds. [Source:RefSeq mRNA;Acc:NM_070049]	-4.88082	0.147932	0.00477624	0.0840938	0	8	29	190	0	0.247586	0.972903	6.50949
WBGene00013106	set-26	Caenorhabditis elegans Protein SET-26 (set-26) mRNA, complete cds. [Source:RefSeq mRNA;Acc:NM_070570]	0.825937	4.64295	0.0831328	0.363388	1010	1369	623	588	30.4006	42.3681	20.9006	20.1451
WBGene00018522	F46H5.7	Caenorhabditis elegans Protein F46H5.7, isoform a. [Source:RefSeq mRNA;Acc:NM_171719]	-0.724999	4.14578	0.0220543	0.197307	461	369	646	588	13.8759	11.4199	21.6723	20.1451
WBGene00008642	F10B5.8	Caenorhabditis elegans Protein F10B5.8 (F10B5.8) mRNA, complete cds. [Source:RefSeq mRNA;Acc:NM_063305]	-0.166015	9.48551	0.610068	0.833032	23372	22727	28183	18474	703.489	703.361	945.494	632.928
WBGene00013700	Y106G6D.3	Caenorhabditis elegans Protein Y106G6D.3 (Y106G6D.3) mRNA, complete cds. [Source:RefSeq mRNA;Acc:NM_060266]	0.767157	-1.19119	0.676063	0.867092	5	12	8	1	0.150498	0.371379	0.268387	0.0342605
WBGene00019289	kcc-3	Caenorhabditis elegans Protein KCC-3 (kcc-3) mRNA, complete cds. [Source:RefSeq mRNA;Acc:NM_063154]	0.712558	1.22113	0.361527	0.67764	32	142	32	64	0.963189	4.39465	1.07355	2.19267
WBGene00011677	cyp-13A1	Caenorhabditis elegans Protein CYP-13A1 (cyp-13A1) mRNA, complete cds. [Source:RefSeq mRNA;Acc:NM_063707]	1.6784	-0.352504	0.134023	0.453467	23	76	20	8	0.692292	2.35207	0.670967	0.274084
WBGene00004780	ser-7	Caenorhabditis elegans Protein SER-7, isoform a (ser-7) mRNA, complete cds. [Source:RefSeq mRNA;Acc:NM_171637]	-1.90137	4.29512	0.0119204	0.142587	329	183	1054	666	9.90278	5.66353	35.36	22.8175
WBGene00011121	R07E5.17	Caenorhabditis elegans Protein R07E5.17 (R07E5.17) mRNA, complete cds. [Source:RefSeq mRNA;Acc:NM_001027533]	5.45736	2.82273	3.26516e-05	0.00419422	703	1825	32	20	21.16	56.4805	1.07355	0.685209
WBGene00022853	ZK1127.6	Caenorhabditis elegans Protein ZK1127.6 (ZK1127.6) mRNA, complete cds. [Source:RefSeq mRNA;Acc:NM_063040]	0.312561	5.53339	0.260381	0.596192	1858	1228	1029	1200	55.9251	38.0044	34.5213	41.1125
WBGene00020605	lgc-50	Caenorhabditis elegans Protein LGC-50 (lgc-50) mRNA, complete cds. [Source:RefSeq mRNA;Acc:NM_066236]	0.122611	-2.10181	0.945183	0.98191	3	9	7	3	0.0902989	0.278534	0.234839	0.102781
WBGene00022156	Y71G12B.18	Caenorhabditis elegans Protein Y71G12B.18 (Y71G12B.18) mRNA, complete cds. [Source:RefSeq mRNA;Acc:NM_058475]	7.64291	-1.99012	0.01036	0.131009	33	18	0	0	0.993288	0.557068	0	0
WBGene00017482	set-9	Caenorhabditis elegans Protein SET-9 (set-9) mRNA, complete cds. [Source:RefSeq mRNA;Acc:NM_068138]	0.501285	7.02099	0.167922	0.497548	5732	5890	3728	3666	172.531	182.285	125.068	125.599
WBGene00012658	Y39A1A.21	Caenorhabditis elegans Protein Y39A1A.21, isoform a (Y39A1A.21) mRNA, complete cds. [Source:RefSeq mRNA;Acc:NM_001027669]	-0.621916	3.5758	0.167641	0.497548	384	229	399	447	11.5583	7.08715	13.3858	15.3144
WBGene00001955	hlh-11	Caenorhabditis elegans Protein HLH-11, isoform d (hlh-11) mRNA, complete cds. [Source:RefSeq mRNA;Acc:NM_001027456]	-0.805912	2.20923	0.161347	0.490816	147	106	272	127	4.42465	3.28051	9.12516	4.35108
WBGene00006947	wrt-1	Caenorhabditis elegans Protein WRT-1 (wrt-1) mRNA, complete cds. [Source:RefSeq mRNA;Acc:NM_063178]	-0.308059	0.0400646	0.743776	0.899048	31	44	50	34	0.933089	1.36172	1.67742	1.16486
WBGene00017576	cdh-8	Protein CDH-8 [Source:RefSeq peptide;Acc:NP_499908]	0.137639	-1.53345	0.917501	0.973162	4	13	8	6	0.120399	0.402327	0.268387	0.205563
WBGene00011428	T04C12.3	Caenorhabditis elegans Protein T04C12.3 (T04C12.3) mRNA, complete cds. [Source:RefSeq mRNA;Acc:NM_073415]	1.88893	-2.55968	0.363253	0.678826	8	1	1	1	0.240797	0.0309482	0.0335484	0.0342605
WBGene00008774	F13H10.3	Caenorhabditis elegans Protein F13H10.3, isoform a. [Source:RefSeq mRNA;Acc:NM_171417]	-0.0915575	6.84189	0.595901	0.824409	3893	3725	3866	3444	117.178	115.282	129.698	117.993
WBGene00019017	F57F4.4	Caenorhabditis elegans Protein F57F4.4 (F57F4.4) mRNA, complete cds. [Source:RefSeq mRNA;Acc:NM_072226]	-3.18886	-0.339817	0.0765029	0.349872	10	2	16	83	0.300996	0.0618965	0.536774	2.84362
WBGene00015086	B0244.11	Caenorhabditis elegans Protein B0244.11 (B0244.11) mRNA, complete cds. [Source:RefSeq mRNA;Acc:NM_065845]	-2.87679	-2.09963	0.129808	0.446864	1	0	2	6	0.0300996	0	0.0670967	0.205563
WBGene00044260	Y87G2A.19	Caenorhabditis elegans Protein Y87G2A.19 (Y87G2A.19) mRNA, complete cds. [Source:RefSeq mRNA;Acc:NM_001026664]	-2.33168	-2.53686	0.197474	0.532747	1	3	2	17	0.0300996	0.0928447	0.0670967	0.582428
WBGene00018403	F44A2.3	Caenorhabditis elegans Protein F44A2.3 (F44A2.3) mRNA, complete cds. [Source:RefSeq mRNA;Acc:NM_073005]	-2.54742	-0.374874	0.145631	0.468852	0	13	21	49	0	0.402327	0.704516	1.67876
WBGene00020891	T28C12.4	Caenorhabditis elegans Protein T28C12.4, isoform a (T28C12.4) mRNA, complete cds. [Source:RefSeq mRNA;Acc:NM_072212]	0.844145	0.140335	0.600734	0.827496	17	11	13	1	0.511694	0.340431	0.436129	0.0342605
WBGene00021537	Y42H9AR.2	Caenorhabditis elegans Protein Y42H9AR.2 (Y42H9AR.2) mRNA, complete cds. [Source:RefSeq mRNA;Acc:NM_068949]	1.23611	-1.68964	0.342221	0.665178	23	14	9	5	0.692292	0.433275	0.301935	0.171302
WBGene00010109	F55C10.5	Caenorhabditis elegans Protein F55C10.5 (F55C10.5) mRNA, complete cds. [Source:RefSeq mRNA;Acc:NM_001028807]	-3.09512	-1.41709	0.039038	0.259431	1	2	19	6	0.0300996	0.0618965	0.637419	0.205563
WBGene00014989	best-23	Caenorhabditis elegans Protein BEST-23, isoform a (best-23) mRNA, complete cds. [Source:RefSeq mRNA;Acc:NM_001129196]	-1.07316	-0.693337	0.437611	0.731555	5	20	26	22	0.150498	0.618965	0.872258	0.75373
WBGene00007118	npp-22	Caenorhabditis elegans Protein NPP-22 (npp-22) mRNA, complete cds. [Source:RefSeq mRNA;Acc:NM_073561]	-0.0231725	7.50902	0.909597	0.970955	6609	5052	4670	5965	198.929	156.351	156.671	204.364
WBGene00014197	ZK1053.2	Caenorhabditis elegans Protein ZK1053.2 (ZK1053.2) mRNA, complete cds. [Source:RefSeq mRNA;Acc:NM_060919]	0.325777	-1.59976	0.885318	0.960671	9	9	13	0	0.270897	0.278534	0.436129	0
WBGene00009259	hpo-34	Caenorhabditis elegans Protein HPO-34, isoform f. [Source:RefSeq mRNA;Acc:NM_001277042]	-9.60519	0.367107	6.91481e-05	0.00656521	0	0	46	132	0	0	1.54323	4.52238
WBGene00010740	K10D3.6	Caenorhabditis elegans Protein K10D3.6 (K10D3.6) mRNA, complete cds. [Source:RefSeq mRNA;Acc:NM_059615]	2.30718	0.85137	0.0429188	0.269649	97	188	32	20	2.91967	5.81827	1.07355	0.685209
WBGene00077543	F27D4.8	Caenorhabditis elegans Protein F27D4.8 (F27D4.8) mRNA, complete cds. [Source:RefSeq mRNA;Acc:NM_001128991]	0.418297	3.48826	0.255987	0.592579	319	431	241	265	9.60179	13.3387	8.08516	9.07902
WBGene00022620	ZC477.5	Caenorhabditis elegans Protein ZC477.5 (ZC477.5) mRNA, complete cds. [Source:RefSeq mRNA;Acc:NM_068706]	0.194013	5.75414	0.42915	0.726798	1998	1546	1187	1593	60.1391	47.846	39.8219	54.5769
WBGene00020018	R12B2.2	Caenorhabditis elegans Protein R12B2.2 (R12B2.2) mRNA, complete cds. [Source:RefSeq mRNA;Acc:NM_065854]	1.97357	5.57726	4.72377e-06	0.00131287	3645	3288	795	793	109.713	101.758	26.671	27.1685
WBGene00008862	F15D4.5	Caenorhabditis elegans Protein F15D4.5 (F15D4.5) mRNA, complete cds. [Source:RefSeq mRNA;Acc:NM_064405]	1.70034	3.73499	0.0527512	0.294075	368	1286	302	161	11.0767	39.7994	10.1316	5.51593
WBGene00001480	fmo-5	Caenorhabditis elegans Protein FMO-5 (fmo-5) mRNA, complete cds. [Source:RefSeq mRNA;Acc:NM_070951]	1.18474	4.88577	0.0624941	0.317317	1789	1740	931	471	53.8483	53.8499	31.2335	16.1367
WBGene00000664	col-89	Caenorhabditis elegans Protein COL-89 (col-89) mRNA, complete cds. [Source:RefSeq mRNA;Acc:NM_065574]	1.13083	0.998735	0.0673156	0.328194	117	162	66	49	3.52166	5.01362	2.21419	1.67876
WBGene00015934	ceh-48	Caenorhabditis elegans Protein CEH-48 (ceh-48) mRNA, complete cds. [Source:RefSeq mRNA;Acc:NM_068645]	6.74086	-2.1392	0.0355172	0.24802	11	16	0	0	0.331096	0.495172	0	0
WBGene00043986	fut-5	Caenorhabditis elegans Protein FUT-5 (fut-5) mRNA, complete cds. [Source:RefSeq mRNA;Acc:NM_001027139]	-5.1644	-2.67043	0.0879111	0.372143	0	0	3	5	0	0	0.100645	0.171302
WBGene00003432	msp-36	Caenorhabditis elegans Protein MSP-36 (msp-36) mRNA, complete cds. [Source:RefSeq mRNA;Acc:NM_069433]	-4.07876	-1.15191	0.0415136	0.26518	0	1	13	6	0	0.0309482	0.436129	0.205563
WBGene00020581	T19D12.6	Caenorhabditis elegans Protein T19D12.6 (T19D12.6) mRNA, complete cds. [Source:RefSeq mRNA;Acc:NM_062949]	0.473318	4.63856	0.136181	0.457181	811	1077	679	549	24.4108	33.3313	22.7793	18.809
WBGene00013779	Y116A8B.1	Caenorhabditis elegans Protein Y116A8B.1 (Y116A8B.1) mRNA, complete cds. [Source:RefSeq mRNA;Acc:NM_070652]	-0.953426	-0.727619	0.275134	0.610746	14	14	23	26	0.421395	0.433275	0.771613	0.890772
WBGene00001091	drh-2		4.5659	5.10303	2.12438e-07	0.000200043	3734	2749	139	107	112.392	85.0767	4.66322	3.66587
WBGene00002105	ins-22	Caenorhabditis elegans Protein INS-22 (ins-22) mRNA, complete cds. [Source:RefSeq mRNA;Acc:NM_066822]	2.68047	1.76395	0.121377	0.433395	6	284	17	24	0.180598	8.7893	0.570322	0.822251
WBGene00010985	R03A10.5	Caenorhabditis elegans Protein R03A10.5 (R03A10.5) mRNA, complete cds. [Source:RefSeq mRNA;Acc:NM_078153]	0.169561	-2.47297	0.936007	0.979021	2	3	3	1	0.0601993	0.0928447	0.100645	0.0342605
WBGene00022085	Y69A2AR.14		4.15157	-1.61444	0.0615672	0.316235	23	21	0	2	0.692292	0.649913	0	0.0685209
WBGene00001713	grl-4	Caenorhabditis elegans Protein GRL-4 (grl-4) mRNA, complete cds. [Source:RefSeq mRNA;Acc:NM_068765]	3.24346	-1.86769	0.0564837	0.304124	25	9	1	2	0.752491	0.278534	0.0335484	0.0685209
WBGene00002282	let-4	Caenorhabditis elegans Protein LET-4 (let-4) mRNA, complete cds. [Source:RefSeq mRNA;Acc:NM_078024]	0.329082	2.93671	0.773559	0.913666	275	228	280	82	8.2774	7.0562	9.39354	2.80936
WBGene00021236	pud-1.2	Caenorhabditis elegans Protein PUD-1.2 (pud-1.2) mRNA, complete cds. [Source:RefSeq mRNA;Acc:NM_071236]	-0.749448	-1.58656	0.643192	0.84999	16	0	8	16	0.481594	0	0.268387	0.548167
WBGene00007810	C29F7.1	Caenorhabditis elegans Protein C29F7.1 (C29F7.1) mRNA, complete cds. [Source:RefSeq mRNA;Acc:NM_077833]	-1.26058	-2.34892	0.495022	0.767824	1	3	5	4	0.0300996	0.0928447	0.167742	0.137042
WBGene00006143	str-84	Caenorhabditis elegans Protein STR-84 (str-84) mRNA, complete cds. [Source:RefSeq mRNA;Acc:NM_072918]	-6.3072	-2.52625	0.0387236	0.258875	0	0	10	8	0	0	0.335484	0.274084
WBGene00013072	Y51A2D.1	Caenorhabditis elegans Protein Y51A2D.1, isoform a (Y51A2D.1) mRNA, complete cds. [Source:RefSeq mRNA;Acc:NM_001269882]	-2.8545	-2.62513	0.236116	0.573082	0	1	5	3	0	0.0309482	0.167742	0.102781
WBGene00022760	ZK546.3	Caenorhabditis elegans Protein ZK546.3 (ZK546.3) mRNA, complete cds. [Source:RefSeq mRNA;Acc:NM_062505]	0.540787	-2.1423	0.716152	0.88777	7	6	6	2	0.210698	0.185689	0.20129	0.0685209
WBGene00013668	Y105E8A.3	Caenorhabditis elegans Protein Y105E8A.3 (Y105E8A.3) mRNA, complete cds. [Source:RefSeq mRNA;Acc:NM_170935]	-0.510448	8.90435	0.0778959	0.3527	13015	10827	17985	12609	391.747	335.077	603.368	431.99
WBGene00004921	snt-1	Caenorhabditis elegans Protein SNT-1, isoform a (snt-1) mRNA, complete cds. [Source:RefSeq mRNA;Acc:NM_001026958]	1.77273	-1.84134	0.342171	0.665178	1	22	5	1	0.0300996	0.680861	0.167742	0.0342605
WBGene00016172	C27H5.2	Caenorhabditis elegans Protein C27H5.2, isoform c. [Source:RefSeq mRNA;Acc:NM_182242]	2.23877	3.02241	0.0115101	0.140194	400	964	157	105	12.0399	29.8341	5.26709	3.59735
WBGene00007866	C32H11.3	Caenorhabditis elegans Protein C32H11.3 (C32H11.3) mRNA, complete cds. [Source:RefSeq mRNA;Acc:NM_070064]	-5.72647	-1.71201	0.0284954	0.224148	0	0	9	3	0	0	0.301935	0.102781
WBGene00015843	C16C8.5	Caenorhabditis elegans Protein C16C8.5 (C16C8.5) mRNA, complete cds. [Source:RefSeq mRNA;Acc:NM_062142]	-0.197951	2.76126	0.636208	0.847568	170	195	173	204	5.11694	6.03491	5.80387	6.98913
WBGene00011915	T22C1.4	Caenorhabditis elegans Protein T22C1.4 (T22C1.4) mRNA, complete cds. [Source:RefSeq mRNA;Acc:NM_059789]	-0.306806	7.51563	0.252704	0.589295	4639	4408	5348	4730	139.632	136.42	179.417	162.052
WBGene00008228	C50B8.6	Caenorhabditis elegans Protein C50B8.6 (C50B8.6) mRNA, complete cds. [Source:RefSeq mRNA;Acc:NM_001028549]	2.06355	-1.44771	0.211031	0.549354	38	23	11	2	1.14379	0.71181	0.369032	0.0685209
WBGene00044049	sfxn-5	Caenorhabditis elegans Protein SFXN-5 (sfxn-5) mRNA, complete cds. [Source:RefSeq mRNA;Acc:NM_001026851]	1.2277	-1.23713	0.287159	0.622803	30	30	15	8	0.902989	0.928447	0.503226	0.274084
WBGene00003091	lys-2	Caenorhabditis elegans Protein LYS-2 (lys-2) mRNA, complete cds. [Source:RefSeq mRNA;Acc:NM_073242]	-3.59154	0.490459	0.100707	0.396244	2	13	5	160	0.0601993	0.402327	0.167742	5.48167
WBGene00005964	srx-73	Caenorhabditis elegans Protein SRX-73 (srx-73) mRNA, complete cds. [Source:RefSeq mRNA;Acc:NM_071855]	-3.16575	-2.06377	0.132766	0.45178	0	2	3	15	0	0.0618965	0.100645	0.513907
WBGene00045177	T21D12.14	Protein T21D12.14 [Source:UniProtKB/TrEMBL;Acc:A0PCJ1]	-0.54556	-1.6365	0.703431	0.881812	1	8	4	8	0.0300996	0.247586	0.134193	0.274084
WBGene00004494	rps-25	Caenorhabditis elegans Protein RPS-25 (rps-25) mRNA, complete cds. [Source:RefSeq mRNA;Acc:NM_068494]	-0.370671	8.41985	0.214789	0.553036	7301	5755	6584	8568	219.757	178.107	220.882	293.544
WBGene00004152	pqn-70	Caenorhabditis elegans Protein PQN-70, isoform a (pqn-70) mRNA, complete cds. [Source:RefSeq mRNA;Acc:NM_073449]	0.234169	5.97692	0.276997	0.612665	2046	1823	1384	1573	61.5839	56.4186	46.431	53.8917
WBGene00008779	F14B4.1	Caenorhabditis elegans Protein F14B4.1 (F14B4.1) mRNA, complete cds. [Source:RefSeq mRNA;Acc:NM_060073]	0.973041	4.10792	0.133562	0.453201	1089	766	443	406	32.7785	23.7064	14.8619	13.9097
WBGene00009460	F36A2.13	Caenorhabditis elegans Protein F36A2.13 (F36A2.13) mRNA, complete cds. [Source:RefSeq mRNA;Acc:NM_059988]	0.158747	9.82096	0.48806	0.763906	35864	31604	28711	25685	1079.49	978.088	963.207	879.98
WBGene00018134	F37A4.4	Caenorhabditis elegans Protein F37A4.4 (F37A4.4) mRNA, complete cds. [Source:RefSeq mRNA;Acc:NM_066070]	3.83196	0.588263	0.0158977	0.16685	88	356	9	19	2.64877	11.0176	0.301935	0.650949
WBGene00001503	fum-1	Caenorhabditis elegans Protein FUM-1, isoform a. [Source:RefSeq mRNA;Acc:NM_066241]	-0.928838	9.14644	0.0147149	0.161387	14594	10699	23609	19690	439.274	331.115	792.044	674.588
WBGene00012894	tbc-17	Caenorhabditis elegans Protein TBC-17, isoform d (tbc-17) mRNA, complete cds. [Source:RefSeq mRNA;Acc:NM_001267426]	-0.100646	5.71412	0.710591	0.885401	1654	1730	1743	1527	49.7848	53.5405	58.4748	52.3157
WBGene00020139	T01B11.2	Caenorhabditis elegans Protein T01B11.2, isoform a. [Source:RefSeq mRNA;Acc:NM_001028175]	0.0974745	2.94637	0.783801	0.917441	269	356	268	259	8.0968	11.0176	8.99096	8.87346
WBGene00020964	polq-1	Caenorhabditis elegans Protein POLQ-1 (polq-1) mRNA, complete cds. [Source:RefSeq mRNA;Acc:NM_065849]	-0.24357	8.98138	0.644349	0.850883	14236	16824	21126	12113	428.499	520.673	708.743	414.997
WBGene00017937	F30H5.3	Caenorhabditis elegans Protein F30H5.3 (F30H5.3) mRNA, complete cds. [Source:RefSeq mRNA;Acc:NM_064805]	0.569953	-1.71034	0.736343	0.894944	2	39	8	17	0.0601993	1.20698	0.268387	0.582428
WBGene00017800	F25G6.9	Caenorhabditis elegans Protein F25G6.9 (F25G6.9) mRNA, complete cds. [Source:RefSeq mRNA;Acc:NM_072808]	-0.790923	9.41549	0.0940731	0.384622	18511	13712	31005	19208	557.174	424.362	1040.17	658.075
WBGene00002137	inx-15	Caenorhabditis elegans Protein INX-15 (inx-15) mRNA, complete cds. [Source:RefSeq mRNA;Acc:NM_058912]	3.20798	-1.21238	0.0308351	0.232219	38	26	2	4	1.14379	0.804654	0.0670967	0.137042
WBGene00022570	sdz-35	Caenorhabditis elegans Protein SDZ-35 (sdz-35) mRNA, complete cds. [Source:RefSeq mRNA;Acc:NM_062072]	5.47228	-2.69251	0.0624971	0.317317	2	9	0	0	0.0601993	0.278534	0	0
WBGene00015081	B0244.6	Caenorhabditis elegans Protein B0244.6 (B0244.6) mRNA, complete cds. [Source:RefSeq mRNA;Acc:NM_065840]	4.20485	0.271804	0.0041057	0.0775768	122	208	11	5	3.67216	6.43723	0.369032	0.171302
WBGene00018194	F39E9.1		-3.80907	-1.79866	0.181834	0.514726	0	0	2	1	0	0	0.0670967	0.0342605
WBGene00016705	C46C11.2	Caenorhabditis elegans Protein C46C11.2, isoform a. [Source:RefSeq mRNA;Acc:NM_001038444]	-1.77467	0.803246	0.0435734	0.271088	7	17	46	29	0.210698	0.52612	1.54323	0.993553
WBGene00018394	F43E2.6	Caenorhabditis elegans Protein F43E2.6, isoform a (F43E2.6) mRNA, complete cds. [Source:RefSeq mRNA;Acc:NM_063140]	3.61127	-0.957148	0.0207867	0.191165	45	39	5	1	1.35448	1.20698	0.167742	0.0342605
WBGene00015464	C05C8.7	Caenorhabditis elegans Protein C05C8.7 (C05C8.7) mRNA, complete cds. [Source:RefSeq mRNA;Acc:NM_072442]	-0.397628	1.48235	0.561681	0.806789	69	143	142	111	2.07688	4.4256	4.76387	3.80291
WBGene00019837	R02F2.8	Caenorhabditis elegans Protein R02F2.8 (R02F2.8) mRNA, complete cds. [Source:RefSeq mRNA;Acc:NM_065772]	4.46256	0.734514	0.00552984	0.0912841	153	336	19	1	4.60525	10.3986	0.637419	0.0342605
WBGene00019780	M60.4	Caenorhabditis elegans Protein M60.4, isoform a. [Source:RefSeq mRNA;Acc:NM_001029644]	2.24761	1.73045	0.0264266	0.217051	57	195	27	21	1.71568	6.03491	0.905806	0.719469
WBGene00018075	tbc-11	Caenorhabditis elegans Protein TBC-11, isoform b. [Source:RefSeq mRNA;Acc:NM_075777]	1.1699	3.49371	0.0150464	0.16312	581	960	281	337	17.4879	29.7103	9.42709	11.5458
WBGene00019605	K10B2.2	Caenorhabditis elegans Protein K10B2.2, isoform a. [Source:RefSeq mRNA;Acc:NM_062883]	0.0211266	2.97243	0.968694	0.988746	389	281	291	302	11.7088	8.69646	9.76258	10.3467
WBGene00012686	Y39B6A.27	Caenorhabditis elegans Protein Y39B6A.27 (Y39B6A.27) mRNA, complete cds. [Source:RefSeq mRNA;Acc:NM_171581]	1.07855	-1.90628	0.637221	0.847615	5	0	2	0	0.150498	0	0.0670967	0
WBGene00019471	cyp-35B2	Caenorhabditis elegans Protein CYP-35B2 (cyp-35B2) mRNA, complete cds. [Source:RefSeq mRNA;Acc:NM_071693]	-2.41389	-2.55045	0.377354	0.692198	0	0	1	0	0	0	0.0335484	0
WBGene00000542	clp-1	Caenorhabditis elegans Protein CLP-1, isoform c (clp-1) mRNA, complete cds. [Source:RefSeq mRNA;Acc:NM_171201]	0.38896	6.57372	0.237796	0.574878	3679	3061	2166	2459	110.737	94.7326	72.6658	84.2465
WBGene00219654	linc-156		-0.344066	-1.00376	0.8387	0.942587	1	12	4	11	0.0300996	0.371379	0.134193	0.376865
WBGene00004423	rpl-11.2	Caenorhabditis elegans Protein RPL-11.2 (rpl-11.2) mRNA, complete cds. [Source:RefSeq mRNA;Acc:NM_076012]	1.86925	4.89829	0.00231423	0.0569191	2372	2444	747	443	71.3964	75.6375	25.0606	15.1774
WBGene00004118	pqn-29	Caenorhabditis elegans Protein PQN-29 (pqn-29) mRNA, complete cds. [Source:RefSeq mRNA;Acc:NM_065547]	1.99137	0.82077	0.0287829	0.224592	72	252	50	24	2.16717	7.79896	1.67742	0.822251
WBGene00017418	F13B6.3	Caenorhabditis elegans Protein F13B6.3 (F13B6.3) mRNA, complete cds. [Source:RefSeq mRNA;Acc:NM_068792]	0.556264	-2.34465	0.78695	0.91861	1	4	1	2	0.0300996	0.123793	0.0335484	0.0685209
WBGene00004359	rhr-2	Caenorhabditis elegans Protein RHR-2 (rhr-2) mRNA, complete cds. [Source:RefSeq mRNA;Acc:NM_073560]	2.00196	-2.27716	0.34238	0.665178	6	8	3	0	0.180598	0.247586	0.100645	0
WBGene00006044	ssp-16	Caenorhabditis elegans Protein SSP-16 (ssp-16) mRNA, complete cds. [Source:RefSeq mRNA;Acc:NM_059361]	-0.153611	-1.10505	0.94935	0.982412	17	0	17	0	0.511694	0	0.570322	0
WBGene00003768	nlp-30	Caenorhabditis elegans Protein NLP-30 (nlp-30) mRNA, complete cds. [Source:RefSeq mRNA;Acc:NM_071707]	-3.80289	-2.30476	0.186626	0.521339	0	0	3	0	0	0	0.100645	0
WBGene00001915	his-41	Caenorhabditis elegans Protein HIS-41 (his-41) mRNA, complete cds. [Source:RefSeq mRNA;Acc:NM_073063]	0.911624	6.18123	0.189577	0.524348	1017	7583	2648	1523	30.6113	234.681	88.8361	52.1787
WBGene00008521	F02D8.4	Caenorhabditis elegans Protein F02D8.4 (F02D8.4) mRNA, complete cds. [Source:RefSeq mRNA;Acc:NM_074283]	-0.401152	2.2963	0.513685	0.779878	124	178	230	131	3.73236	5.50879	7.71613	4.48812
WBGene00018767	F53G2.2	Caenorhabditis elegans Protein F53G2.2 (F53G2.2) mRNA, complete cds. [Source:RefSeq mRNA;Acc:NM_061881]	0.443308	0.230251	0.590737	0.821283	49	64	43	32	1.47488	1.98069	1.44258	1.09633
WBGene00010415	irld-39	Caenorhabditis elegans Protein IRLD-39 (irld-39) mRNA, complete cds. [Source:RefSeq mRNA;Acc:NM_070524]	-0.481358	-1.7709	0.804993	0.927356	1	6	7	2	0.0300996	0.185689	0.234839	0.0685209
WBGene00021635	Y47G6A.5	Caenorhabditis elegans Protein Y47G6A.5, isoform a. [Source:RefSeq mRNA;Acc:NM_058774]	1.30506	2.11795	0.151386	0.477723	249	185	146	13	7.49481	5.72542	4.89806	0.445386
WBGene00009394	clec-63	Caenorhabditis elegans Protein CLEC-63 (clec-63) mRNA, complete cds. [Source:RefSeq mRNA;Acc:NM_064342]	-6.31442	-0.264908	0.00949559	0.125021	1	1	14	146	0.0300996	0.0309482	0.469677	5.00203
WBGene00021903	Y55B1AL.1	Caenorhabditis elegans Protein Y55B1AL.1 (Y55B1AL.1) mRNA, complete cds. [Source:RefSeq mRNA;Acc:NM_064810]	1.56552	2.85178	0.00123369	0.0394228	447	326	144	91	13.4545	10.0891	4.83097	3.1177
WBGene00000716	col-143	Caenorhabditis elegans Protein COL-143 (col-143) mRNA, complete cds. [Source:RefSeq mRNA;Acc:NM_072337]	0.274517	3.9973	0.833011	0.940013	610	30	114	354	18.3608	0.928447	3.82451	12.1282
WBGene00003474	mtl-2	Caenorhabditis elegans Protein MTL-2 (mtl-2) mRNA, complete cds. [Source:RefSeq mRNA;Acc:NM_074081]	-6.922	-0.584627	0.00480819	0.0840938	0	1	8	128	0	0.0309482	0.268387	4.38534
WBGene00012195	bath-34	BTB and MATH domain-containing protein 34 [Source:UniProtKB/Swiss-Prot;Acc:Q9XUM6]	0.023732	1.04364	0.966439	0.987668	52	42	35	48	1.56518	1.29983	1.17419	1.6445
WBGene00007190	rmd-3	Caenorhabditis elegans Protein RMD-3 (rmd-3) mRNA, complete cds. [Source:RefSeq mRNA;Acc:NM_064021]	1.18986	-1.11355	0.456929	0.745741	7	16	5	4	0.210698	0.495172	0.167742	0.137042
WBGene00008263	C53A5.2	Caenorhabditis elegans Protein C53A5.2 (C53A5.2) mRNA, complete cds. [Source:RefSeq mRNA;Acc:NM_074196]	-1.60995	1.02712	0.0964617	0.389815	26	25	91	50	0.782591	0.773706	3.0529	1.71302
WBGene00020897	del-10	Caenorhabditis elegans Protein DEL-10 (del-10) mRNA, complete cds. [Source:RefSeq mRNA;Acc:NM_062901]	1.46987	1.27672	0.0563445	0.303987	149	294	48	96	4.48485	9.09878	1.61032	3.289
WBGene00021136	W10G11.3	Caenorhabditis elegans Protein W10G11.3 (W10G11.3) mRNA, complete cds. [Source:RefSeq mRNA;Acc:NM_062175]	-5.47768	-1.88807	0.0647617	0.322458	0	0	4	6	0	0	0.134193	0.205563
WBGene00000733	col-160	Caenorhabditis elegans Protein COL-160 (col-160) mRNA, complete cds. [Source:RefSeq mRNA;Acc:NM_073883]	0.522048	1.82513	0.731715	0.893013	185	2	25	90	5.56843	0.0618965	0.838709	3.08344
WBGene00019866	R04B3.1	Caenorhabditis elegans Protein R04B3.1 (R04B3.1) mRNA, complete cds. [Source:RefSeq mRNA;Acc:NM_076046]	-1.94023	-1.41446	0.321765	0.652092	0	5	4	14	0	0.154741	0.134193	0.479646
WBGene00020579	T19D12.4	Caenorhabditis elegans Protein T19D12.4, isoform b (T19D12.4) mRNA, complete cds. [Source:RefSeq mRNA;Acc:NM_182208]	3.55329	-1.55211	0.160659	0.489937	0	54	3	1	0	1.67121	0.100645	0.0342605
WBGene00006748	unc-8	Caenorhabditis elegans Protein UNC-8 (unc-8) mRNA, complete cds. [Source:RefSeq mRNA;Acc:NM_068737]	-1.88728	-2.3967	0.449104	0.741006	0	1	4	0	0	0.0309482	0.134193	0
WBGene00001038	dnj-20	Caenorhabditis elegans Protein DNJ-20, isoform a. [Source:RefSeq mRNA;Acc:NM_171030]	0.114194	4.12281	0.715807	0.88777	689	548	451	575	20.7387	16.9596	15.1303	19.6998
WBGene00021076	W07E6.5	Protein W07E6.5 [Source:RefSeq peptide;Acc:NP_493743]	-0.409767	6.57549	0.0829609	0.36326	2420	2949	3494	2942	72.8411	91.2664	117.218	100.794
WBGene00013281	sre-27	Caenorhabditis elegans Protein SRE-27 (sre-27) mRNA, complete cds. [Source:RefSeq mRNA;Acc:NM_064235]	-1.61881	-2.33329	0.460537	0.747639	0	2	0	6	0	0.0618965	0	0.205563
WBGene00016251	C30E1.2	Caenorhabditis elegans Protein C30E1.2 (C30E1.2) mRNA, complete cds. [Source:RefSeq mRNA;Acc:NM_078340]	-1.07391	-2.41546	0.677659	0.868189	2	0	1	3	0.0601993	0	0.0335484	0.102781
WBGene00017250	F08D12.7	Caenorhabditis elegans Protein F08D12.7 (F08D12.7) mRNA, complete cds. [Source:RefSeq mRNA;Acc:NM_061955]	-5.73498	-2.24359	0.044561	0.273463	0	0	5	7	0	0	0.167742	0.239823
WBGene00000781	cpr-1	Caenorhabditis elegans Protein CPR-1 (cpr-1) mRNA, complete cds. [Source:RefSeq mRNA;Acc:NM_073601]	-4.77203	1.78861	0.0602007	0.313309	1	16	30	394	0.0300996	0.495172	1.00645	13.4986
WBGene00008799	F14E5.1	Caenorhabditis elegans Protein F14E5.1 (F14E5.1) mRNA, complete cds. [Source:RefSeq mRNA;Acc:NM_063371]	-1.7048	-2.06549	0.349869	0.670014	4	1	2	13	0.120399	0.0309482	0.0670967	0.445386
WBGene00000751	col-178	Caenorhabditis elegans Protein COL-178 (col-178) mRNA, complete cds. [Source:RefSeq mRNA;Acc:NM_077468]	0.860967	3.77852	0.642425	0.849569	559	11	51	226	16.8257	0.340431	1.71097	7.74286
WBGene00235279	Y67D8C.22	Protein Y67D8C.22, isoform b [Source:UniProtKB/TrEMBL;Acc:U4PET2]	1.88958	-0.323918	0.0274033	0.220342	54	54	9	17	1.62538	1.67121	0.301935	0.582428
WBGene00006258	str-227	Caenorhabditis elegans Protein STR-227 (str-227) mRNA, complete cds. [Source:RefSeq mRNA;Acc:NM_071581]	0.41416	-2.74615	0.854808	0.948355	0	3	2	0	0	0.0928447	0.0670967	0
WBGene00005540	sri-28	Caenorhabditis elegans Protein SRI-28 (sri-28) mRNA, complete cds. [Source:RefSeq mRNA;Acc:NM_062032]	-6.06087	-2.36712	0.0448248	0.273905	0	0	1	14	0	0	0.0335484	0.479646
WBGene00011781	glct-3	Caenorhabditis elegans Protein GLCT-3 (glct-3) mRNA, complete cds. [Source:RefSeq mRNA;Acc:NM_060737]	-5.52576	-1.1081	0.016628	0.170359	0	1	25	27	0	0.0309482	0.838709	0.925032
WBGene00019104	asp-7	Caenorhabditis elegans Protein ASP-7 (asp-7) mRNA, complete cds. [Source:RefSeq mRNA;Acc:NM_071425]	-3.47891	-0.388241	0.0449333	0.273905	0	9	18	75	0	0.278534	0.603871	2.56953
WBGene00003790	npp-4	Caenorhabditis elegans Protein NPP-4 (npp-4) mRNA, complete cds. [Source:RefSeq mRNA;Acc:NM_061151]	-0.0587235	6.43674	0.879227	0.958342	3273	2764	2814	2840	98.5161	85.5409	94.4051	97.2997
WBGene00009971	F53C11.1	Caenorhabditis elegans Protein F53C11.1 (F53C11.1) mRNA, complete cds. [Source:RefSeq mRNA;Acc:NM_074010]	-3.56585	-1.64216	0.141516	0.463835	1	0	1	12	0.0300996	0	0.0335484	0.411125
WBGene00022860	ZK1193.4	Caenorhabditis elegans Protein ZK1193.4 (ZK1193.4) mRNA, complete cds. [Source:RefSeq mRNA;Acc:NM_075700]	-3.93309	-1.5865	0.0854144	0.36727	0	1	3	14	0	0.0309482	0.100645	0.479646
WBGene00000804	csc-1	Caenorhabditis elegans Protein CSC-1 (csc-1) mRNA, complete cds. [Source:RefSeq mRNA;Acc:NM_064455]	-0.629224	4.60856	0.218885	0.556442	640	539	870	771	19.2638	16.6811	29.1871	26.4148
WBGene00006092	str-25	Caenorhabditis elegans Protein STR-25 (str-25) mRNA, complete cds. [Source:RefSeq mRNA;Acc:NM_074656]	-6.59491	-1.69123	0.034957	0.246473	0	0	11	11	0	0	0.369032	0.376865
WBGene00016585	oac-59	Caenorhabditis elegans Protein OAC-59, isoform a. [Source:RefSeq mRNA;Acc:NM_001268707]	1.92635	-0.199853	0.170489	0.500728	42	127	13	27	1.26419	3.93043	0.436129	0.925032
WBGene00045473	F30A10.14	Caenorhabditis elegans Protein F30A10.14 (F30A10.14) mRNA, complete cds. [Source:RefSeq mRNA;Acc:NM_001128994]	-3.80298	-2.14414	0.295609	0.629313	0	0	3	0	0	0	0.100645	0
WBGene00001645	gly-20	Caenorhabditis elegans Protein GLY-20 (gly-20) mRNA, complete cds. [Source:RefSeq mRNA;Acc:NM_073463]	0.406133	6.53056	0.0557433	0.302843	3855	3219	2156	2639	116.034	99.6224	72.3303	90.4133
WBGene00018138	folt-2	Caenorhabditis elegans Protein FOLT-2 (folt-2) mRNA, complete cds. [Source:RefSeq mRNA;Acc:NM_071379]	-10.4068	1.19259	0.00148412	0.0436274	0	0	59	251	0	0	1.97935	8.59937
WBGene00014173	ZK970.7	Caenorhabditis elegans Protein ZK970.7 (ZK970.7) mRNA, complete cds. [Source:RefSeq mRNA;Acc:NM_063819]	-2.14387	-0.670895	0.208514	0.546713	0	13	22	31	0	0.402327	0.738064	1.06207
WBGene00021470	tpxl-1	Caenorhabditis elegans Protein TPXL-1, isoform b (tpxl-1) mRNA, complete cds. [Source:RefSeq mRNA;Acc:NM_170822]	-0.0596495	6.65827	0.86332	0.951868	3538	3037	3139	3025	106.493	93.9898	105.308	103.638
WBGene00006618	trt-1	Caenorhabditis elegans Protein TRT-1, isoform a. [Source:RefSeq mRNA;Acc:NM_059972]	0.468916	6.00534	0.0298941	0.228396	2488	2837	1742	1725	74.8879	87.8002	58.4413	59.0993
WBGene00000966	dhs-2	Caenorhabditis elegans Protein DHS-2, isoform a. [Source:RefSeq mRNA;Acc:NM_059174]	1.4512	1.14444	0.0632979	0.319647	92	251	82	32	2.76917	7.76801	2.75097	1.09633
WBGene00021463	zeel-1	Caenorhabditis elegans Protein ZEEL-1 (zeel-1) mRNA, complete cds. [Source:RefSeq mRNA;Acc:NM_058565]	4.31431	0.453505	0.00690719	0.103074	86	289	16	1	2.58857	8.94404	0.536774	0.0342605
WBGene00011114	R07E5.6	Caenorhabditis elegans Protein R07E5.6 (R07E5.6) mRNA, complete cds. [Source:RefSeq mRNA;Acc:NM_065487]	0.181776	-0.273887	0.884602	0.96043	7	74	34	31	0.210698	2.29017	1.14064	1.06207
WBGene00009526	clec-169	Caenorhabditis elegans Protein CLEC-169 (clec-169) mRNA, complete cds. [Source:RefSeq mRNA;Acc:NM_001028016]	2.22317	0.00266788	0.0908907	0.37935	95	92	25	11	2.85947	2.84724	0.838709	0.376865
WBGene00200338	F41D9.12		-3.45132	-2.79874	0.140768	0.463377	1	0	2	10	0.0300996	0	0.0670967	0.342605
WBGene00012108	T28A8.2	Caenorhabditis elegans Protein T28A8.2 (T28A8.2) mRNA, complete cds. [Source:RefSeq mRNA;Acc:NM_067390]	1.94415	-1.19337	0.0914537	0.380779	37	28	7	8	1.11369	0.866551	0.234839	0.274084
WBGene00000526	clc-5	Caenorhabditis elegans Protein CLC-5 (clc-5) mRNA, complete cds. [Source:RefSeq mRNA;Acc:NM_076857]	-3.1915	0.476409	0.00490171	0.0849519	6	5	33	59	0.180598	0.154741	1.1071	2.02137
WBGene00017944	F31D5.1	Protein F31D5.1 [Source:UniProtKB/TrEMBL;Acc:Q19933]	1.75779	1.56204	0.029019	0.225398	135	158	43	35	4.06345	4.88982	1.44258	1.19912
WBGene00006013	srx-122	Caenorhabditis elegans Protein SRX-122 (srx-122) mRNA, complete cds. [Source:RefSeq mRNA;Acc:NM_071511]	-1.85267	-0.379391	0.149416	0.475051	2	17	34	29	0.0601993	0.52612	1.14064	0.993553
WBGene00010338	F59F4.3	Caenorhabditis elegans Protein F59F4.3 (F59F4.3) mRNA, complete cds. [Source:RefSeq mRNA;Acc:NM_078204]	2.32283	2.54623	0.000252702	0.0149721	441	730	93	118	13.2739	22.5922	3.12	4.04273
WBGene00016765	C49C8.1	Protein C49C8.1 [Source:RefSeq peptide;Acc:NP_501483]	-2.05356	-2.21068	0.404324	0.709002	0	3	4	8	0	0.0928447	0.134193	0.274084
WBGene00015470	C05D2.10	Caenorhabditis elegans Protein C05D2.10, isoform b (C05D2.10) mRNA, complete cds. [Source:RefSeq mRNA;Acc:NM_065803]	-0.194786	6.21696	0.354773	0.67329	2189	2207	2503	2032	65.8881	68.3028	83.9716	69.6172
WBGene00010459	K01C8.7	Caenorhabditis elegans Protein K01C8.7, isoform b (K01C8.7) mRNA, complete cds. [Source:RefSeq mRNA;Acc:NM_001129147]	-0.150339	7.18767	0.540428	0.795473	4053	4642	5362	3355	121.994	143.662	179.886	114.944
WBGene00020017	R12A1.3	Caenorhabditis elegans Protein R12A1.3 (R12A1.3) mRNA, complete cds. [Source:RefSeq mRNA;Acc:NM_071009]	-1.46219	-2.35347	0.480713	0.759737	0	5	10	3	0	0.154741	0.335484	0.102781
WBGene00012917	Y46G5A.29	Caenorhabditis elegans Protein Y46G5A.29 (Y46G5A.29) mRNA, complete cds. [Source:RefSeq mRNA;Acc:NM_064333]	3.9138	2.56014	4.29321e-06	0.00123823	417	292	19	23	12.5516	9.03689	0.637419	0.78799
WBGene00008199	C49C3.9	Caenorhabditis elegans Protein C49C3.9 (C49C3.9) mRNA, complete cds. [Source:RefSeq mRNA;Acc:NM_070687]	-5.12595	-1.42806	0.0527426	0.294075	0	1	0	39	0	0.0309482	0	1.33616
WBGene00014136	ZK896.5	Caenorhabditis elegans Protein ZK896.5 (ZK896.5) mRNA, complete cds. [Source:RefSeq mRNA;Acc:NM_070052]	-5.74359	-2.26901	0.0589975	0.310229	0	0	1	11	0	0	0.0335484	0.376865
WBGene00003964	pdi-3	Caenorhabditis elegans Protein PDI-3 (pdi-3) mRNA, complete cds. [Source:RefSeq mRNA;Acc:NM_059594]	0.343606	8.52079	0.153115	0.4804	14133	12477	7877	10954	425.398	386.141	264.261	375.289
WBGene00009729	F45E10.2	Caenorhabditis elegans Protein F45E10.2, isoform a (F45E10.2) mRNA, complete cds. [Source:RefSeq mRNA;Acc:NM_001027002]	0.037517	3.5617	0.938396	0.979658	451	419	491	274	13.5749	12.9673	16.4723	9.38736
WBGene00007425	C08B6.4	Caenorhabditis elegans Protein C08B6.4, isoform b. [Source:RefSeq mRNA;Acc:NM_001028464]	-1.95254	0.451235	0.125379	0.439606	2	28	39	67	0.0601993	0.866551	1.30839	2.29545
WBGene00004773	sem-4	Caenorhabditis elegans Protein SEM-4 (sem-4) mRNA, complete cds. [Source:RefSeq mRNA;Acc:NM_059596]	3.36974	1.73974	0.00069567	0.0289755	239	554	22	47	7.19381	17.1453	0.738064	1.61024
WBGene00009324	F32B6.10	Caenorhabditis elegans Protein F32B6.10 (F32B6.10) mRNA, complete cds. [Source:RefSeq mRNA;Acc:NM_069377]	4.22353	-0.753096	0.0203617	0.190018	48	80	5	1	1.44478	2.47586	0.167742	0.0342605
WBGene00019906	R05G9R.1	Caenorhabditis elegans Protein R05G9R.1 (R05G9R.1) mRNA, complete cds. [Source:RefSeq mRNA;Acc:NM_062915]	0.984761	0.42364	0.289624	0.62487	25	93	28	26	0.752491	2.87819	0.939354	0.890772
WBGene00206483	B0416.11	Caenorhabditis elegans Protein B0416.11 (B0416.11) mRNA, complete cds. [Source:RefSeq mRNA;Acc:NM_001270144]	-3.65511	-2.69825	0.130297	0.448082	0	1	3	11	0	0.0309482	0.100645	0.376865
WBGene00020900	T28F2.1	Caenorhabditis elegans Protein T28F2.1 (T28F2.1) mRNA, complete cds. [Source:RefSeq mRNA;Acc:NM_058791]	3.01215	1.68672	0.0289329	0.224958	225	244	17	35	6.77242	7.55137	0.570322	1.19912
WBGene00000771	cpb-2	Caenorhabditis elegans Protein CPB-2 (cpb-2) mRNA, complete cds. [Source:RefSeq mRNA;Acc:NM_062835]	1.96869	0.20629	0.153426	0.480833	38	131	20	19	1.14379	4.05422	0.670967	0.650949
WBGene00005528	sri-16	Caenorhabditis elegans Protein SRI-16 (sri-16) mRNA, complete cds. [Source:RefSeq mRNA;Acc:NM_060670]	2.0553	-1.37705	0.377581	0.692382	16	17	5	2	0.481594	0.52612	0.167742	0.0685209
WBGene00023519	Y60A3A.24	Caenorhabditis elegans Protein Y60A3A.24 (Y60A3A.24) mRNA, complete cds. [Source:RefSeq mRNA;Acc:NM_001029103]	1.12835	-1.26704	0.402159	0.707351	18	38	9	14	0.541794	1.17603	0.301935	0.479646
WBGene00013698	Y106G6D.1	Caenorhabditis elegans Protein Y106G6D.1 (Y106G6D.1) mRNA, complete cds. [Source:RefSeq mRNA;Acc:NM_060264]	-1.42976	0.51229	0.0878589	0.372067	16	25	45	55	0.481594	0.773706	1.50968	1.88432
WBGene00013931	clec-97	Caenorhabditis elegans Protein CLEC-97 (clec-97) mRNA, complete cds. [Source:RefSeq mRNA;Acc:NM_060469]	-1.96511	-1.82636	0.462562	0.748601	0	4	15	0	0	0.123793	0.503226	0
WBGene00001670	gpa-8	Caenorhabditis elegans Protein GPA-8 (gpa-8) mRNA, complete cds. [Source:RefSeq mRNA;Acc:NM_073759]	-2.27336	-2.31358	0.294502	0.628687	0	3	4	10	0	0.0928447	0.134193	0.342605
WBGene00012344	ola-1	Caenorhabditis elegans Protein OLA-1, isoform a. [Source:RefSeq mRNA;Acc:NM_001267077]	-0.212144	7.75883	0.268454	0.602929	7181	5618	6778	6550	216.146	173.867	227.391	224.406
WBGene00022082	Y69A2AR.11		-2.95965	-0.861388	0.147401	0.472166	0	8	21	37	0	0.247586	0.704516	1.26764
WBGene00009344	F32H2.7	Caenorhabditis elegans Protein F32H2.7 (F32H2.7) mRNA, complete cds. [Source:RefSeq mRNA;Acc:NM_060019]	-2.55548	-0.781523	0.19543	0.532221	3	3	23	10	0.0902989	0.0928447	0.771613	0.342605
WBGene00010705	cyp-14A1	Caenorhabditis elegans Protein CYP-14A1 (cyp-14A1) mRNA, complete cds. [Source:RefSeq mRNA;Acc:NM_077802]	-6.37785	-2.0243	0.0178113	0.17668	0	0	15	4	0	0	0.503226	0.137042
WBGene00017577	F18F11.4	Caenorhabditis elegans Protein F18F11.4 (F18F11.4) mRNA, complete cds. [Source:RefSeq mRNA;Acc:NM_067505]	0.145139	-0.0873572	0.896003	0.964406	24	42	32	22	0.722391	1.29983	1.07355	0.75373
WBGene00010155	F56F3.4	Caenorhabditis elegans Protein F56F3.4 (F56F3.4) mRNA, complete cds. [Source:RefSeq mRNA;Acc:NM_065507]	5.38776	0.661477	0.00602143	0.0951114	110	362	5	5	3.31096	11.2033	0.167742	0.171302
WBGene00017738	F23C8.9	Caenorhabditis elegans Protein F23C8.9 (F23C8.9) mRNA, complete cds. [Source:RefSeq mRNA;Acc:NM_058576]	-0.10552	3.88421	0.724872	0.890477	459	441	410	461	13.8157	13.6482	13.7548	15.7941
WBGene00015047	faah-1	Caenorhabditis elegans Protein FAAH-1, isoform a (faah-1) mRNA, complete cds. [Source:RefSeq mRNA;Acc:NM_068967]	0.392884	1.21753	0.560112	0.805899	65	102	68	47	1.95648	3.15672	2.28129	1.61024
WBGene00019686	K12H6.6	Caenorhabditis elegans Protein K12H6.6, isoform b (K12H6.6) mRNA, complete cds. [Source:RefSeq mRNA;Acc:NM_182220]	-0.0372214	2.7471	0.928825	0.977354	122	234	151	179	3.67216	7.24189	5.0658	6.13262
WBGene00004036	plc-1	Caenorhabditis elegans Protein PLC-1, isoform c (plc-1) mRNA, complete cds. [Source:RefSeq mRNA;Acc:NM_001029448]	-1.67549	3.34795	0.014035	0.156712	137	186	550	383	4.12365	5.75637	18.4516	13.1218
WBGene00003962	pdi-1	Caenorhabditis elegans Protein PDI-1 (pdi-1) mRNA, complete cds. [Source:RefSeq mRNA;Acc:NM_065345]	0.282024	8.07742	0.231074	0.567898	11231	7750	6027	7971	338.049	239.849	202.196	273.09
WBGene00006010	srx-119	Caenorhabditis elegans Protein SRX-119 (srx-119) mRNA, complete cds. [Source:RefSeq mRNA;Acc:NM_064275]	-2.35449	0.206571	0.0617749	0.31677	2	22	30	82	0.0601993	0.680861	1.00645	2.80936
WBGene00019529	K08D10.5	Caenorhabditis elegans Protein K08D10.5 (K08D10.5) mRNA, complete cds. [Source:RefSeq mRNA;Acc:NM_068102]	-2.34225	-2.05599	0.325192	0.654235	1	4	17	7	0.0300996	0.123793	0.570322	0.239823
WBGene00005819	srw-72	Caenorhabditis elegans Protein SRW-72 (srw-72) mRNA, complete cds. [Source:RefSeq mRNA;Acc:NM_075021]	-5.84328	-1.50151	0.0243733	0.209684	0	0	8	5	0	0	0.268387	0.171302
WBGene00002299	let-23	Caenorhabditis elegans Protein LET-23, isoform c (let-23) mRNA, complete cds. [Source:RefSeq mRNA;Acc:NM_001136359]	1.00823	3.79924	0.0069154	0.103074	727	646	360	255	21.8824	19.9926	12.0774	8.73642
WBGene00001570	gei-13	Caenorhabditis elegans Protein GEI-13 (gei-13) mRNA, complete cds. [Source:RefSeq mRNA;Acc:NM_066733]	2.81902	-0.202911	0.0559983	0.303006	41	139	15	8	1.23409	4.30181	0.503226	0.274084
WBGene00044281	R04A9.7	Caenorhabditis elegans Protein R04A9.7 (R04A9.7) mRNA, complete cds. [Source:RefSeq mRNA;Acc:NM_001029658]	-1.81433	1.85979	0.0384049	0.257707	33	66	188	128	0.993288	2.04258	6.30709	4.38534
WBGene00010386	H12D21.10	Caenorhabditis elegans Protein H12D21.10, isoform a. [Source:RefSeq mRNA;Acc:NM_074276]	-1.56357	1.97104	0.00604094	0.0951114	68	66	180	177	2.04678	2.04258	6.03871	6.0641
WBGene00010882	atg-7	Caenorhabditis elegans Protein ATG-7 (atg-7) mRNA, complete cds. [Source:RefSeq mRNA;Acc:NM_069663]	-0.107714	6.61354	0.600618	0.827429	3453	3249	3260	3239	103.934	100.551	109.368	110.97
WBGene00021054	fbxb-118	Caenorhabditis elegans Protein FBXB-118 (fbxb-118) mRNA, complete cds. [Source:RefSeq mRNA;Acc:NM_062316]	1.62872	-1.53935	0.348882	0.669387	9	12	5	1	0.270897	0.371379	0.167742	0.0342605
WBGene00017817	F26B1.5	Caenorhabditis elegans Protein F26B1.5 (F26B1.5) mRNA, complete cds. [Source:RefSeq mRNA;Acc:NM_001047189]	4.70807	-1.42764	0.0344851	0.24468	25	39	2	0	0.752491	1.20698	0.0670967	0
WBGene00013437	Y66D12A.11	Caenorhabditis elegans Protein Y66D12A.11 (Y66D12A.11) mRNA, complete cds. [Source:RefSeq mRNA;Acc:NM_067090]	-0.0813639	0.659764	0.943896	0.981841	90	43	58	68	2.70897	1.33077	1.94581	2.32971
WBGene00015633	C09D4.2	Caenorhabditis elegans Protein C09D4.2 (C09D4.2) mRNA, complete cds. [Source:RefSeq mRNA;Acc:NM_059210]	1.73335	1.01325	0.0208132	0.191165	82	182	52	20	2.46817	5.63258	1.74452	0.685209
WBGene00005188	srg-31	Caenorhabditis elegans Protein SRG-31 (srg-31) mRNA, complete cds. [Source:RefSeq mRNA;Acc:NM_072357]	-7.45284	-2.1237	0.0191864	0.184507	0	0	17	23	0	0	0.570322	0.78799
WBGene00017751	F23F12.3	Caenorhabditis elegans Protein F23F12.3 (F23F12.3) mRNA, complete cds. [Source:RefSeq mRNA;Acc:NM_066032]	0.762072	0.220155	0.416063	0.717386	65	69	32	39	1.95648	2.13543	1.07355	1.33616
WBGene00021469	Y39G10AR.11	Caenorhabditis elegans Protein Y39G10AR.11 (Y39G10AR.11) mRNA, complete cds. [Source:RefSeq mRNA;Acc:NM_058552]	0.0954137	1.45837	0.851793	0.94698	81	89	55	88	2.43807	2.75439	1.84516	3.01492
WBGene00005902	srx-11		-2.42367	-1.79142	0.399867	0.706267	0	0	0	1	0	0	0	0.0342605
WBGene00004959	spe-5	Caenorhabditis elegans Protein SPE-5 (spe-5) mRNA, complete cds. [Source:RefSeq mRNA;Acc:NM_059117]	0.13678	6.74936	0.784475	0.917569	3999	4193	4163	2564	120.368	129.766	139.662	87.8438
WBGene00020353	T08B6.4	Caenorhabditis elegans Protein T08B6.4 (T08B6.4) mRNA, complete cds. [Source:RefSeq mRNA;Acc:NM_068268]	3.82356	3.76456	0.0044801	0.081237	682	291	12	49	20.528	9.00594	0.40258	1.67876
WBGene00019370	K03H6.5	Caenorhabditis elegans Protein K03H6.5 (K03H6.5) mRNA, complete cds. [Source:RefSeq mRNA;Acc:NM_067692]	1.07866	-0.184154	0.188862	0.523728	25	29	16	7	0.752491	0.897499	0.536774	0.239823
WBGene00019824	R02D3.7	Caenorhabditis elegans Protein R02D3.7 (R02D3.7) mRNA, complete cds. [Source:RefSeq mRNA;Acc:NM_067485]	0.149039	5.87684	0.467014	0.751521	2318	1802	1556	1781	69.771	55.7687	52.2013	61.0179
WBGene00012169	W01B6.2	Caenorhabditis elegans Protein W01B6.2 (W01B6.2) mRNA, complete cds. [Source:RefSeq mRNA;Acc:NM_069423]	4.49723	-0.58292	0.0161685	0.168245	28	126	5	1	0.84279	3.89948	0.167742	0.0342605
WBGene00194726	R13A5.15	Caenorhabditis elegans Protein R13A5.15 (R13A5.15) mRNA, complete cds. [Source:RefSeq mRNA;Acc:NM_001268017]	-0.346323	0.872554	0.644648	0.850883	61	56	72	62	1.83608	1.7331	2.41548	2.12415
WBGene00020911	cpt-6	Caenorhabditis elegans Protein CPT-6 (cpt-6) mRNA, complete cds. [Source:RefSeq mRNA;Acc:NM_072247]	1.24616	2.29673	0.0649162	0.322702	148	386	63	140	4.45475	11.946	2.11355	4.79646
WBGene00019705	fbxb-45	Caenorhabditis elegans Protein FBXB-45 (fbxb-45) mRNA, complete cds. [Source:RefSeq mRNA;Acc:NM_061496]	0.884321	-0.23866	0.563837	0.806844	4	91	34	13	0.120399	2.81629	1.14064	0.445386
WBGene00002240	ksr-2	Caenorhabditis elegans Protein KSR-2, isoform a. [Source:RefSeq mRNA;Acc:NM_001026347]	-0.0477264	6.46033	0.850055	0.946523	2914	3490	3475	2502	87.7104	108.009	116.581	85.7197
WBGene00011590	bus-19	Caenorhabditis elegans Protein BUS-19, isoform a (bus-19) mRNA, complete cds. [Source:RefSeq mRNA;Acc:NM_001047697]	0.162543	0.013976	0.810519	0.929522	30	37	30	24	0.902989	1.14508	1.00645	0.822251
WBGene00021678	Y48G1C.5	Caenorhabditis elegans Protein Y48G1C.5 (Y48G1C.5) mRNA, complete cds. [Source:RefSeq mRNA;Acc:NM_058267]	2.10926	0.575407	0.0288707	0.224896	85	103	14	25	2.55847	3.18767	0.469677	0.856511
WBGene00008373	D1054.6		-4.80745	-0.904567	0.0237031	0.206101	0	2	32	25	0	0.0618965	1.07355	0.856511
WBGene00001772	gst-24	Caenorhabditis elegans Protein GST-24 (gst-24) mRNA, complete cds. [Source:RefSeq mRNA;Acc:NM_064458]	0.562317	3.12377	0.404442	0.709002	138	480	261	120	4.15375	14.8552	8.75613	4.11125
WBGene00001914	his-40	Caenorhabditis elegans Protein HIS-40 (his-40) mRNA, complete cds. [Source:RefSeq mRNA;Acc:NM_001277029]	-1.5816	1.30819	0.0981856	0.391403	31	13	88	31	0.933089	0.402327	2.95226	1.06207
WBGene00017909	F28H1.4	Caenorhabditis elegans Protein F28H1.4, isoform a. [Source:RefSeq mRNA;Acc:NM_001026255]	0.940795	-0.464254	0.306203	0.637427	15	32	9	13	0.451495	0.990344	0.301935	0.445386
WBGene00001812	haf-2	Caenorhabditis elegans Protein HAF-2 (haf-2) mRNA, complete cds. [Source:RefSeq mRNA;Acc:NM_063136]	0.126201	7.36877	0.569614	0.810021	6873	4783	4219	5360	206.875	148.025	141.541	183.636
WBGene00009219	dpm-3	Caenorhabditis elegans Protein DPM-3 (dpm-3) mRNA, complete cds. [Source:RefSeq mRNA;Acc:NM_069965]	-0.256828	3.80287	0.418603	0.719286	349	309	340	367	10.5048	9.56301	11.4064	12.5736
WBGene00022488	orc-3	Caenorhabditis elegans Protein ORC-3 (orc-3) mRNA, complete cds. [Source:RefSeq mRNA;Acc:NM_064948]	-0.704454	6.65991	0.0233995	0.204827	2568	2114	3735	3131	77.2959	65.4246	125.303	107.269
WBGene00018565	F47E1.1	Caenorhabditis elegans Protein F47E1.1 (F47E1.1) mRNA, complete cds. [Source:RefSeq mRNA;Acc:NM_077132]	-0.973922	-2.18081	0.627369	0.842688	0	1	1	1	0	0.0309482	0.0335484	0.0342605
WBGene00022142	Y71G12B.2	Caenorhabditis elegans Protein Y71G12B.2 (Y71G12B.2) mRNA, complete cds. [Source:RefSeq mRNA;Acc:NM_058499]	5.20352	-0.890375	0.001867	0.0501563	60	72	1	2	1.80598	2.22827	0.0335484	0.0685209
WBGene00017802	F26A1.3	Caenorhabditis elegans Protein F26A1.3 (F26A1.3) mRNA, complete cds. [Source:RefSeq mRNA;Acc:NM_065598]	6.95142	0.0427728	0.000189011	0.0125074	106	199	1	1	3.19056	6.1587	0.0335484	0.0342605
WBGene00219800	C05D9.12		-0.655809	5.30653	0.504703	0.774224	911	147	838	650	27.4208	4.54939	28.1135	22.2693
WBGene00005299	srh-78	Caenorhabditis elegans Protein SRH-78 (srh-78) mRNA, complete cds. [Source:RefSeq mRNA;Acc:NM_070755]	-2.66918	-2.26717	0.243274	0.579686	0	1	4	3	0	0.0309482	0.134193	0.102781
WBGene00044024	C35A5.11	Caenorhabditis elegans Protein C35A5.11, isoform b (C35A5.11) mRNA, complete cds. [Source:RefSeq mRNA;Acc:NM_001269294]	-5.48788	-2.82045	0.0948805	0.386427	0	0	0	10	0	0	0	0.342605
WBGene00018749	F53C3.5	Caenorhabditis elegans Protein F53C3.5 (F53C3.5) mRNA, complete cds. [Source:RefSeq mRNA;Acc:NM_062288]	1.14143	-1.55051	0.308247	0.639563	14	18	9	4	0.421395	0.557068	0.301935	0.137042
WBGene00018698	vha-18	Caenorhabditis elegans Protein VHA-18 (vha-18) mRNA, complete cds. [Source:RefSeq mRNA;Acc:NM_072770]	-0.42669	7.56429	0.0759837	0.349319	5903	4074	6801	5258	177.678	126.083	228.162	180.141
WBGene00008947	srz-16	Caenorhabditis elegans Protein SRZ-16 (srz-16) mRNA, complete cds. [Source:RefSeq mRNA;Acc:NM_075490]	-1.90125	-1.20635	0.276862	0.612665	0	11	17	21	0	0.340431	0.570322	0.719469
WBGene00021871	dml-1	Caenorhabditis elegans Protein DML-1, isoform a (dml-1) mRNA, complete cds. [Source:RefSeq mRNA;Acc:NM_001028334]	-2.83209	-1.31643	0.0356246	0.24843	2	4	20	20	0.0601993	0.123793	0.670967	0.685209
WBGene00001526	gck-1	Caenorhabditis elegans Protein GCK-1, isoform a (gck-1) mRNA, complete cds. [Source:RefSeq mRNA;Acc:NM_072908]	-0.582815	8.51106	0.0886451	0.373595	10220	8555	15592	9755	307.618	264.762	523.086	334.211
WBGene00045382	T05E12.8	Caenorhabditis elegans Protein T05E12.8 (T05E12.8) mRNA, complete cds. [Source:RefSeq mRNA;Acc:NM_001129531]	-3.60679	3.0462	0.00520591	0.0886164	64	26	369	613	1.92638	0.804654	12.3794	21.0017
WBGene00022269	Y73E7A.2	Caenorhabditis elegans Protein Y73E7A.2 (Y73E7A.2) mRNA, complete cds. [Source:RefSeq mRNA;Acc:NM_058469]	0.0702948	3.90317	0.846283	0.945234	440	423	331	408	13.2438	13.0911	11.1045	13.9783
WBGene00003479	mtm-9	Caenorhabditis elegans Protein MTM-9, isoform a (mtm-9) mRNA, complete cds. [Source:RefSeq mRNA;Acc:NM_071637]	-0.0332287	5.96125	0.897862	0.965306	1898	1729	1461	1874	57.1291	53.5095	49.0142	64.2041
WBGene00012456	Y17D7C.2	Caenorhabditis elegans Protein Y17D7C.2 (Y17D7C.2) mRNA, complete cds. [Source:RefSeq mRNA;Acc:NM_075251]	0.413585	-2.19469	0.859442	0.950087	0	3	2	0	0	0.0928447	0.0670967	0
WBGene00016120	C25H3.11	Caenorhabditis elegans Protein C25H3.11 (C25H3.11) mRNA, complete cds. [Source:RefSeq mRNA;Acc:NM_062711]	-0.469545	4.29523	0.445617	0.737916	483	518	744	507	14.5381	16.0312	24.96	17.37
WBGene00020437	stt-3	Caenorhabditis elegans Protein STT-3 (stt-3) mRNA, complete cds. [Source:RefSeq mRNA;Acc:NM_065961]	0.342458	8.37802	0.224925	0.561799	14546	11435	7941	10450	437.829	353.893	266.408	358.022
WBGene00021983	npr-5	Caenorhabditis elegans Protein NPR-5, isoform b. [Source:RefSeq mRNA;Acc:NM_001029094]	0.509056	-1.6778	0.785683	0.917953	4	4	3	2	0.120399	0.123793	0.100645	0.0685209
WBGene00017051	afmd-1	Caenorhabditis elegans Protein AFMD-1 (afmd-1) mRNA, complete cds. [Source:RefSeq mRNA;Acc:NM_068748]	1.16311	-1.47254	0.471746	0.753672	12	18	8	4	0.361196	0.557068	0.268387	0.137042
WBGene00013255	Y57A10A.10	Caenorhabditis elegans Protein Y57A10A.10 (Y57A10A.10) mRNA, complete cds. [Source:RefSeq mRNA;Acc:NM_064202]	-0.588868	-0.114902	0.425561	0.724068	20	11	24	18	0.601993	0.340431	0.805161	0.616688
WBGene00016274	C30G12.2	Caenorhabditis elegans Protein C30G12.2 (C30G12.2) mRNA, complete cds. [Source:RefSeq mRNA;Acc:NM_063119]	-3.12876	-0.55604	0.0603732	0.313446	10	3	25	78	0.300996	0.0928447	0.838709	2.67232
WBGene00000472	cey-1	Caenorhabditis elegans Protein CEY-1 (cey-1) mRNA, complete cds. [Source:RefSeq mRNA;Acc:NM_063965]	0.233462	7.18858	0.721078	0.888831	5767	4335	3392	4319	173.585	134.161	113.796	147.971
WBGene00020084	R105.1	Protein R105.1 [Source:UniProtKB/TrEMBL;Acc:Q21897]	-2.82787	-1.85758	0.18679	0.5214	2	0	2	12	0.0601993	0	0.0670967	0.411125
WBGene00009813	haly-1	Caenorhabditis elegans Protein HALY-1 (haly-1) mRNA, complete cds. [Source:RefSeq mRNA;Acc:NM_077419]	-1.31372	0.042544	0.319561	0.650156	4	18	28	22	0.120399	0.557068	0.939354	0.75373
WBGene00009333	F32D8.10	Caenorhabditis elegans Protein F32D8.10 (F32D8.10) mRNA, complete cds. [Source:RefSeq mRNA;Acc:NM_073382]	-0.131347	-2.37277	0.939689	0.980149	0	10	5	5	0	0.309482	0.167742	0.171302
WBGene00003582	dcap-2	Caenorhabditis elegans Protein DCAP-2, isoform b (dcap-2) mRNA, complete cds. [Source:RefSeq mRNA;Acc:NM_070208]	0.131644	7.22715	0.460001	0.747332	5106	5763	4644	4299	153.689	178.355	155.799	147.286
WBGene00020860	nspd-10	Caenorhabditis elegans Protein NSPD-10 (nspd-10) mRNA, complete cds. [Source:RefSeq mRNA;Acc:NM_182092]	-3.02611	-1.00312	0.238051	0.575151	0	1	4	5	0	0.0309482	0.134193	0.171302
WBGene00001233	eif-3.K	Caenorhabditis elegans Protein EIF-3.K (eif-3.K) mRNA, complete cds. [Source:RefSeq mRNA;Acc:NM_073840]	-0.427307	6.20542	0.0422778	0.267823	2191	1677	2373	2302	65.9483	51.9002	79.6103	78.8676
WBGene00000648	col-72	Caenorhabditis elegans Protein COL-72, isoform b. [Source:RefSeq mRNA;Acc:NM_001267149]	1.19781	-2.4198	0.533171	0.791772	5	13	5	2	0.150498	0.402327	0.167742	0.0685209
WBGene00001727	grl-18	Caenorhabditis elegans Protein GRL-18 (grl-18) mRNA, complete cds. [Source:RefSeq mRNA;Acc:NM_182425]	2.59186	-1.06043	0.0515953	0.291595	25	30	2	6	0.752491	0.928447	0.0670967	0.205563
WBGene00007857	C31H5.6	Caenorhabditis elegans Protein C31H5.6, isoform a. [Source:RefSeq mRNA;Acc:NM_060030]	-0.765619	-2.18808	0.709677	0.884838	6	7	6	14	0.180598	0.216638	0.20129	0.479646
WBGene00006084	str-16	Caenorhabditis elegans Protein STR-16 (str-16) mRNA, complete cds. [Source:RefSeq mRNA;Acc:NM_071486]	-2.92474	-2.03139	0.147754	0.47251	2	0	3	12	0.0601993	0	0.100645	0.411125
WBGene00021051	W05H9.4	Caenorhabditis elegans Protein W05H9.4 (W05H9.4) mRNA, complete cds. [Source:RefSeq mRNA;Acc:NM_001029772]	1.18005	5.90424	0.00197399	0.0516348	3335	2977	1114	1389	100.382	92.1329	37.3729	47.5878
WBGene00010572	wdr-5.2	Caenorhabditis elegans Protein WDR-5.2 (wdr-5.2) mRNA, complete cds. [Source:RefSeq mRNA;Acc:NM_077993]	-1.46773	-0.239782	0.168303	0.497616	14	8	27	28	0.421395	0.247586	0.905806	0.959293
WBGene00011081	R07B1.9	Caenorhabditis elegans Protein R07B1.9 (R07B1.9) mRNA, complete cds. [Source:RefSeq mRNA;Acc:NM_077256]	-3.44206	-2.49377	0.213194	0.552353	0	1	0	12	0	0.0309482	0	0.411125
WBGene00021319	Y34B4A.2	Caenorhabditis elegans Protein Y34B4A.2 (Y34B4A.2) mRNA, complete cds. [Source:RefSeq mRNA;Acc:NM_076495]	1.08326	5.62418	0.0827632	0.363112	3648	2872	1738	1035	109.803	88.8833	58.3071	35.4596
WBGene00004298	rad-54	Caenorhabditis elegans Protein RAD-54 (rad-54) mRNA, complete cds. [Source:RefSeq mRNA;Acc:NM_060037]	0.253558	6.05719	0.351244	0.670805	2900	1996	1702	1983	87.289	61.7727	57.0993	67.9385
WBGene00009907	F49H6.3	Caenorhabditis elegans Protein F49H6.3 (F49H6.3) mRNA, complete cds. [Source:RefSeq mRNA;Acc:NM_074906]	-5.31708	-2.56247	0.0662074	0.325456	0	0	8	1	0	0	0.268387	0.0342605
WBGene00013080	Y51A2D.13	Caenorhabditis elegans Protein Y51A2D.13, isoform a (Y51A2D.13) mRNA, complete cds. [Source:RefSeq mRNA;Acc:NM_075231]	-1.20547	-1.08388	0.505694	0.774864	10	4	3	26	0.300996	0.123793	0.100645	0.890772
WBGene00011581	T07D10.1	Caenorhabditis elegans Protein T07D10.1 (T07D10.1) mRNA, complete cds. [Source:RefSeq mRNA;Acc:NM_060791]	1.59012	-1.33171	0.28675	0.62228	22	38	17	1	0.662192	1.17603	0.570322	0.0342605
WBGene00007706	C25A1.4	Caenorhabditis elegans Protein C25A1.4 (C25A1.4) mRNA, complete cds. [Source:RefSeq mRNA;Acc:NM_060276]	0.424983	6.2749	0.252293	0.588778	2930	2255	1607	1861	88.192	69.7883	53.9122	63.7587
WBGene00196996	F46E10.14		-0.362115	-2.23747	0.843507	0.944674	3	3	3	4	0.0902989	0.0928447	0.100645	0.137042
WBGene00008388	D1086.1	Caenorhabditis elegans Protein D1086.1 (D1086.1) mRNA, complete cds. [Source:RefSeq mRNA;Acc:NM_074097]	1.29833	-1.36395	0.35622	0.674494	5	28	3	9	0.150498	0.866551	0.100645	0.308344
WBGene00018782	cct-3	Caenorhabditis elegans Protein CCT-3 (cct-3) mRNA, complete cds. [Source:RefSeq mRNA;Acc:NM_061817]	-0.58866	4.4208	0.046811	0.279622	483	339	586	525	14.5381	10.4915	19.6593	17.9867
WBGene00008576	F08G2.4	Caenorhabditis elegans Protein F08G2.4 (F08G2.4) mRNA, complete cds. [Source:RefSeq mRNA;Acc:NM_064499]	1.99731	1.86184	0.00275377	0.0619994	195	139	39	36	5.86943	4.30181	1.30839	1.23338
WBGene00044103	srbc-47		-1.67927	-1.61084	0.381664	0.695532	0	5	4	11	0	0.154741	0.134193	0.376865
WBGene00002190	kin-2	Caenorhabditis elegans Protein KIN-2, isoform a (kin-2) mRNA, complete cds. [Source:RefSeq mRNA;Acc:NM_076598]	-1.07155	2.08899	0.0499218	0.288498	50	102	137	152	1.50498	3.15672	4.59613	5.20759
WBGene00003816	asns-1	Caenorhabditis elegans Protein ASNS-1 (asns-1) mRNA, complete cds. [Source:RefSeq mRNA;Acc:NM_072803]	1.34381	-1.89317	0.429504	0.726929	3	3	2	0	0.0902989	0.0928447	0.0670967	0
WBGene00022418	igcm-4	Caenorhabditis elegans Protein IGCM-4 (igcm-4) mRNA, complete cds. [Source:RefSeq mRNA;Acc:NM_075976]	-1.14341	4.06597	0.114202	0.421835	177	352	673	387	5.32764	10.8938	22.5781	13.2588
WBGene00022092	Y69A2AR.21	Caenorhabditis elegans Protein Y69A2AR.21 (Y69A2AR.21) mRNA, complete cds. [Source:RefSeq mRNA;Acc:NM_067811]	-0.174752	3.80861	0.568554	0.809926	303	288	280	320	9.12019	8.91309	9.39354	10.9633
WBGene00044537	B0238.15	Caenorhabditis elegans Protein B0238.15 (B0238.15) mRNA, complete cds. [Source:RefSeq mRNA;Acc:NM_001038376]	-0.284905	1.88083	0.529866	0.789428	90	57	90	71	2.70897	1.76405	3.01935	2.43249
WBGene00007533	cbl-1	Caenorhabditis elegans Protein CBL-1, isoform a (cbl-1) mRNA, complete cds. [Source:RefSeq mRNA;Acc:NM_060085]	-1.06579	-0.393049	0.349526	0.669705	20	22	17	62	0.601993	0.680861	0.570322	2.12415
WBGene00017351	cutl-5	Caenorhabditis elegans Protein CUTL-5 (cutl-5) mRNA, complete cds. [Source:RefSeq mRNA;Acc:NM_063071]	1.82162	-1.07976	0.127455	0.442789	27	48	9	10	0.81269	1.48552	0.301935	0.342605
WBGene00003618	nhr-19	Caenorhabditis elegans Protein NHR-19 (nhr-19) mRNA, complete cds. [Source:RefSeq mRNA;Acc:NM_063665]	1.81798	1.7885	0.00332137	0.0687947	247	336	74	75	7.43461	10.3986	2.48258	2.56953
WBGene00008285	C53D6.8	Caenorhabditis elegans Protein C53D6.8 (C53D6.8) mRNA, complete cds. [Source:RefSeq mRNA;Acc:NM_001027926]	6.00507	-2.30144	0.0383815	0.257707	2	14	0	0	0.0601993	0.433275	0	0
WBGene00018794	attf-3	Caenorhabditis elegans Protein ATTF-3, isoform b (attf-3) mRNA, complete cds. [Source:RefSeq mRNA;Acc:NM_001267898]	-0.600956	2.69986	0.389213	0.701014	205	91	240	163	6.17043	2.81629	8.05161	5.58445
WBGene00010419	H28O16.1	Caenorhabditis elegans Protein H28O16.1, isoform d. [Source:RefSeq mRNA;Acc:NM_001026358]	-0.561644	13.2343	0.151792	0.478016	294250	196812	359517	291911	8856.82	6090.99	12061.2	10001
WBGene00004771	sem-2	Caenorhabditis elegans Protein SEM-2 (sem-2) mRNA, complete cds. [Source:RefSeq mRNA;Acc:NM_170859]	1.65227	2.32709	0.00283183	0.0623503	240	290	84	68	7.22391	8.97499	2.81806	2.32971
WBGene00016973	abch-1	Caenorhabditis elegans Protein ABCH-1 (abch-1) mRNA, complete cds. [Source:RefSeq mRNA;Acc:NM_062919]	3.63511	-1.84162	0.108277	0.409159	1	29	2	0	0.0300996	0.897499	0.0670967	0
WBGene00019192	H12I13.3	Caenorhabditis elegans Protein H12I13.3 (H12I13.3) mRNA, complete cds. [Source:RefSeq mRNA;Acc:NM_062813]	-3.81493	-2.0652	0.169857	0.499987	0	0	1	2	0	0	0.0335484	0.0685209
WBGene00000102	akt-1	Caenorhabditis elegans Protein AKT-1, isoform a. [Source:RefSeq mRNA;Acc:NM_001028474]	0.0901616	7.48016	0.650988	0.854677	6439	5397	4609	5381	193.812	167.028	154.624	184.355
WBGene00000265	brd-1	Caenorhabditis elegans Protein BRD-1 (brd-1) mRNA, complete cds. [Source:RefSeq mRNA;Acc:NM_066097]	-0.285509	8.24337	0.329333	0.656421	9052	7951	11155	7524	272.462	246.069	374.232	257.776
WBGene00045391	F52D4.1		0	-2.97486	1	1	0	0	0	0	0	0	0	0
WBGene00012570	Y37H2A.10	Caenorhabditis elegans Protein Y37H2A.10, isoform a. [Source:RefSeq mRNA;Acc:NM_001269860]	2.25331	-0.137738	0.0534778	0.295646	88	123	33	7	2.64877	3.80663	1.1071	0.239823
WBGene00009435	F35G2.1	Caenorhabditis elegans Protein F35G2.1, isoform a. [Source:RefSeq mRNA;Acc:NM_069913]	0.186663	7.67033	0.388321	0.700565	7233	6544	5376	5513	217.711	202.525	180.356	188.878
WBGene00008922	F17C11.11	Caenorhabditis elegans Protein F17C11.11, isoform a. [Source:RefSeq mRNA;Acc:NM_001269349]	1.00303	3.36531	0.0890775	0.374602	195	541	185	148	5.86943	16.743	6.20645	5.07055
WBGene00015310	fan-1	Caenorhabditis elegans Protein FAN-1 (fan-1) mRNA, complete cds. [Source:RefSeq mRNA;Acc:NM_068596]	-0.192082	9.28424	0.559394	0.805637	17986	19598	23796	14975	541.372	606.524	798.317	513.05
WBGene00010787	K12D12.5	Caenorhabditis elegans Protein K12D12.5 (K12D12.5) mRNA, complete cds. [Source:RefSeq mRNA;Acc:NM_064131]	-0.392545	6.36513	0.130977	0.448905	2402	1818	2594	2386	72.2993	56.2639	87.0245	81.7454
WBGene00018563	F47D12.7	Caenorhabditis elegans Protein F47D12.7 (F47D12.7) mRNA, complete cds. [Source:RefSeq mRNA;Acc:NM_065979]	8.2226	2.19348	0.000503772	0.0240673	194	1529	0	5	5.83933	47.3199	0	0.171302
WBGene00013923	ghi-1	Caenorhabditis elegans Protein GHI-1 (ghi-1) mRNA, complete cds. [Source:RefSeq mRNA;Acc:NM_064085]	0.0356063	0.110719	0.95767	0.984551	53	63	51	51	1.59528	1.94974	1.71097	1.74728
WBGene00014135	ZK896.4	Caenorhabditis elegans Protein ZK896.4 (ZK896.4) mRNA, complete cds. [Source:RefSeq mRNA;Acc:NM_070053]	-0.951524	-1.91622	0.6088	0.832539	0	5	4	5	0	0.154741	0.134193	0.171302
WBGene00006663	twk-8	Caenorhabditis elegans Protein TWK-8, isoform a (twk-8) mRNA, complete cds. [Source:RefSeq mRNA;Acc:NM_001028425]	1.75116	-0.623626	0.171862	0.501927	20	51	13	6	0.601993	1.57836	0.436129	0.205563
WBGene00015689	C10G11.9	Caenorhabditis elegans Protein C10G11.9 (C10G11.9) mRNA, complete cds. [Source:RefSeq mRNA;Acc:NM_059411]	1.96408	-2.10779	0.394609	0.70303	11	7	4	0	0.331096	0.216638	0.134193	0
WBGene00013171	Y53F4B.25	Caenorhabditis elegans Protein Y53F4B.25 (Y53F4B.25) mRNA, complete cds. [Source:RefSeq mRNA;Acc:NM_064710]	-4.96621	-1.852	0.0296109	0.227339	0	0	6	1	0	0	0.20129	0.0342605
WBGene00011668	clec-47	Caenorhabditis elegans Protein CLEC-47 (clec-47) mRNA, complete cds. [Source:RefSeq mRNA;Acc:NM_074343]	-8.69324	-1.21128	0.0415579	0.265242	0	0	0	94	0	0	0	3.22048
WBGene00008158	nhr-165	Caenorhabditis elegans Protein NHR-165 (nhr-165) mRNA, complete cds. [Source:RefSeq mRNA;Acc:NM_060718]	0.726958	-1.40796	0.592232	0.822464	18	8	8	6	0.541794	0.247586	0.268387	0.205563
WBGene00019198	H14E04.1	Caenorhabditis elegans Protein H14E04.1 (H14E04.1) mRNA, complete cds. [Source:RefSeq mRNA;Acc:NM_065148]	-0.678131	0.130693	0.354127	0.672779	22	34	39	42	0.662192	1.05224	1.30839	1.43894
WBGene00000738	col-165	Caenorhabditis elegans Protein COL-165 (col-165) mRNA, complete cds. [Source:RefSeq mRNA;Acc:NM_076346]	-2.33795	-2.08189	0.232741	0.569403	1	1	3	7	0.0300996	0.0309482	0.100645	0.239823
WBGene00007678	srz-90	Caenorhabditis elegans Protein SRZ-90 (srz-90) mRNA, complete cds. [Source:RefSeq mRNA;Acc:NM_075038]	-2.19717	-2.29734	0.353995	0.672696	0	1	4	1	0	0.0309482	0.134193	0.0342605
WBGene00008598	spin-3	Caenorhabditis elegans Protein F09A5.1 (F09A5.1) mRNA, complete cds. [Source:RefSeq mRNA;Acc:NM_077780]	-1.83411	-2.02158	0.474425	0.755547	0	2	0	7	0	0.0618965	0	0.239823
WBGene00003438	msp-45	Caenorhabditis elegans Protein MSP-45 (msp-45) mRNA, complete cds. [Source:RefSeq mRNA;Acc:NM_062558]	-0.764672	0.330186	0.681361	0.869582	15	2	16	10	0.451495	0.0618965	0.536774	0.342605
WBGene00011765	frpr-17	Caenorhabditis elegans Protein FRPR-17 (frpr-17) mRNA, complete cds. [Source:RefSeq mRNA;Acc:NM_077999]	2.03559	-1.59371	0.285977	0.621589	10	27	4	4	0.300996	0.835603	0.134193	0.137042
WBGene00009015	F21D9.1	Caenorhabditis elegans Protein F21D9.1 (F21D9.1) mRNA, complete cds. [Source:RefSeq mRNA;Acc:NM_075347]	2.38884	-2.00118	0.193952	0.529766	4	43	5	3	0.120399	1.33077	0.167742	0.102781
WBGene00022194	Y71H2B.4	Caenorhabditis elegans Protein Y71H2B.4 (Y71H2B.4) mRNA, complete cds. [Source:RefSeq mRNA;Acc:NM_065189]	-0.04826	0.632863	0.954968	0.983862	8	44	33	16	0.240797	1.36172	1.1071	0.548167
WBGene00009649	F43C1.5	Caenorhabditis elegans Protein F43C1.5 (F43C1.5) mRNA, complete cds. [Source:RefSeq mRNA;Acc:NM_065447]	-1.19498	0.0205869	0.137994	0.459465	25	8	40	28	0.752491	0.247586	1.34193	0.959293
WBGene00019612	gpcp-1	Caenorhabditis elegans Protein K10B3.6, isoform c (K10B3.6) mRNA, complete cds. [Source:RefSeq mRNA;Acc:NM_001029615]	0.430978	0.146958	0.689156	0.874162	30	33	19	23	0.902989	1.02129	0.637419	0.78799
WBGene00017628	F20B6.4	Caenorhabditis elegans Protein F20B6.4 (F20B6.4) mRNA, complete cds. [Source:RefSeq mRNA;Acc:NM_076311]	2.42251	-2.45091	0.137044	0.458364	18	13	2	3	0.541794	0.402327	0.0670967	0.102781
WBGene00016849	acs-21	Caenorhabditis elegans Protein ACS-21 (acs-21) mRNA, complete cds. [Source:RefSeq mRNA;Acc:NM_071444]	-0.741441	0.3489	0.264873	0.600095	22	33	34	49	0.662192	1.02129	1.14064	1.67876
WBGene00015583	C08A9.3	Caenorhabditis elegans Protein C08A9.3, isoform b (C08A9.3) mRNA, complete cds. [Source:RefSeq mRNA;Acc:NM_001270355]	-3.44438	-1.89024	0.0608214	0.314712	0	2	10	12	0	0.0618965	0.335484	0.411125
WBGene00007124	B0250.7	Caenorhabditis elegans Protein B0250.7, isoform b (B0250.7) mRNA, complete cds. [Source:RefSeq mRNA;Acc:NM_001277016]	-0.450634	3.88937	0.120546	0.431862	401	368	488	458	12.07	11.389	16.3716	15.6913
WBGene00206414	F31D5.7	Caenorhabditis elegans Protein F31D5.7 (F31D5.7) mRNA, complete cds. [Source:RefSeq mRNA;Acc:NM_001267157]	0.292811	-2.11263	0.859335	0.950087	5	10	4	7	0.150498	0.309482	0.134193	0.239823
WBGene00019203	ttr-47	Caenorhabditis elegans Protein TTR-47 (ttr-47) mRNA, complete cds. [Source:RefSeq mRNA;Acc:NM_072903]	-0.077157	2.65839	0.876091	0.957617	125	235	155	188	3.76246	7.27284	5.2	6.44096
WBGene00013315	Y57G11C.20	Caenorhabditis elegans Protein Y57G11C.20 (Y57G11C.20) mRNA, complete cds. [Source:RefSeq mRNA;Acc:NM_070398]	-2.41416	-1.42791	0.254513	0.591399	0	6	11	19	0	0.185689	0.369032	0.650949
WBGene00016842	npr-35	Caenorhabditis elegans Protein C50F7.1, isoform b. [Source:RefSeq mRNA;Acc:NM_001027917]	-0.0809343	-0.308041	0.919048	0.973634	20	21	16	23	0.601993	0.649913	0.536774	0.78799
WBGene00002216	klp-3	Caenorhabditis elegans Protein KLP-3, isoform a. [Source:RefSeq mRNA;Acc:NM_001027161]	2.00446	2.11248	0.0036545	0.0726625	249	493	80	87	7.49481	15.2575	2.68387	2.98066
WBGene00012476	Y18D10A.3	Caenorhabditis elegans Protein Y18D10A.3 (Y18D10A.3) mRNA, complete cds. [Source:RefSeq mRNA;Acc:NM_060840]	-0.384345	-1.10361	0.690321	0.874979	9	13	14	12	0.270897	0.402327	0.469677	0.411125
WBGene00019103	F59D6.1	Caenorhabditis elegans Protein F59D6.1 (F59D6.1) mRNA, complete cds. [Source:RefSeq mRNA;Acc:NM_071430]	-3.48992	-1.66739	0.0846421	0.366319	0	3	19	14	0	0.0928447	0.637419	0.479646
WBGene00010506	K02E2.1	Caenorhabditis elegans Protein K02E2.1 (K02E2.1) mRNA, complete cds. [Source:RefSeq mRNA;Acc:NM_075521]	2.81901	-1.56754	0.093713	0.38415	12	13	2	1	0.361196	0.402327	0.0670967	0.0342605
WBGene00007948	C35A5.4	Caenorhabditis elegans Protein C35A5.4 (C35A5.4) mRNA, complete cds. [Source:RefSeq mRNA;Acc:NM_073292]	-1.81142	-0.453587	0.147756	0.47251	10	6	26	25	0.300996	0.185689	0.872258	0.856511
WBGene00020841	T27A3.5	Caenorhabditis elegans Protein T27A3.5 (T27A3.5) mRNA, complete cds. [Source:RefSeq mRNA;Acc:NM_059360]	3.43433	-1.78154	0.120168	0.431637	5	45	2	2	0.150498	1.39267	0.0670967	0.0685209
WBGene00009473	F36D3.8	Caenorhabditis elegans Protein F36D3.8 (F36D3.8) mRNA, complete cds. [Source:RefSeq mRNA;Acc:NM_074783]	-0.44459	-0.419749	0.581057	0.817495	18	9	15	18	0.541794	0.278534	0.503226	0.616688
WBGene00015043	cyp-34A8	Caenorhabditis elegans Protein CYP-34A8 (cyp-34A8) mRNA, complete cds. [Source:RefSeq mRNA;Acc:NM_071701]	-1.15483	0.998351	0.239421	0.576182	8	34	37	48	0.240797	1.05224	1.24129	1.6445
WBGene00016006	fln-2	Caenorhabditis elegans Protein FLN-2, isoform a. [Source:RefSeq mRNA;Acc:NM_077179]	-0.889217	2.75204	0.0767826	0.350249	85	174	214	220	2.55847	5.38499	7.17935	7.5373
WBGene00003548	nas-30	Caenorhabditis elegans Protein NAS-30 (nas-30) mRNA, complete cds. [Source:RefSeq mRNA;Acc:NM_058394]	0.196872	1.08453	0.787855	0.919044	82	42	51	46	2.46817	1.29983	1.71097	1.57598
WBGene00006634	tsp-8	Caenorhabditis elegans Protein TSP-8 (tsp-8) mRNA, complete cds. [Source:RefSeq mRNA;Acc:NM_078044]	-1.19514	3.85573	0.0370074	0.253569	341	194	792	312	10.264	6.00396	26.5703	10.6893
WBGene00017869	F28A10.1	Protein F28A10.1 [Source:RefSeq peptide;Acc:NP_493824]	-6.38216	-2.25409	0.0597902	0.312462	0	0	12	7	0	0	0.40258	0.239823
WBGene00021158	Y4C6B.4	Caenorhabditis elegans Protein Y4C6B.4, isoform b (Y4C6B.4) mRNA, complete cds. [Source:RefSeq mRNA;Acc:NM_171338]	0.191633	-2.14674	0.924635	0.97567	6	8	4	7	0.180598	0.247586	0.134193	0.239823
WBGene00018746	fbxb-103	Caenorhabditis elegans Protein FBXB-103 (fbxb-103) mRNA, complete cds. [Source:RefSeq mRNA;Acc:NM_062292]	1.64844	-1.01086	0.312737	0.643288	4	45	3	11	0.120399	1.39267	0.100645	0.376865
WBGene00010504	K02D3.1	Caenorhabditis elegans Protein K02D3.1 (K02D3.1) mRNA, complete cds. [Source:RefSeq mRNA;Acc:NM_077891]	1.76863	-0.26987	0.149582	0.475051	11	102	14	16	0.331096	3.15672	0.469677	0.548167
WBGene00021386	Y37F4.5	Caenorhabditis elegans Protein Y37F4.5 (Y37F4.5) mRNA, complete cds. [Source:RefSeq mRNA;Acc:NM_001026577]	-0.93629	-0.233266	0.348591	0.669248	10	39	29	56	0.300996	1.20698	0.972903	1.91859
WBGene00009367	F33H2.3	Caenorhabditis elegans Protein F33H2.3 (F33H2.3) mRNA, complete cds. [Source:RefSeq mRNA;Acc:NM_061221]	-0.0298986	4.92568	0.912904	0.971801	1062	863	891	876	31.9658	26.7083	29.8916	30.0122
WBGene00022754	nspd-1	Caenorhabditis elegans Protein NSPD-1 (nspd-1) mRNA, complete cds. [Source:RefSeq mRNA;Acc:NM_059358]	-2.4466	-1.39083	0.325489	0.654575	0	1	6	0	0	0.0309482	0.20129	0
WBGene00003652	nhr-62	Caenorhabditis elegans Protein NHR-62, isoform a (nhr-62) mRNA, complete cds. [Source:RefSeq mRNA;Acc:NM_060206]	3.1588	1.05224	0.00116305	0.0384037	191	276	24	23	5.74903	8.54171	0.805161	0.78799
WBGene00014210	ZK1067.4	Caenorhabditis elegans Protein ZK1067.4 (ZK1067.4) mRNA, complete cds. [Source:RefSeq mRNA;Acc:NM_063562]	3.18535	1.39036	0.000584111	0.0264368	217	301	16	35	6.53162	9.31542	0.536774	1.19912
WBGene00010387	H12D21.11	Caenorhabditis elegans Protein H12D21.11 (H12D21.11) mRNA, complete cds. [Source:RefSeq mRNA;Acc:NM_001028835]	-6.72035	-1.77811	0.0151428	0.16347	0	0	11	13	0	0	0.369032	0.445386
WBGene00006062	stn-1	Caenorhabditis elegans Protein STN-1, isoform a. [Source:RefSeq mRNA;Acc:NM_060120]	-0.549649	3.13769	0.342118	0.665176	215	268	390	249	6.47142	8.29413	13.0839	8.53085
WBGene00010409	H21P03.2	Caenorhabditis elegans Protein H21P03.2 (H21P03.2) mRNA, complete cds. [Source:RefSeq mRNA;Acc:NM_069766]	0.135928	5.96936	0.650987	0.854677	2191	1905	1542	1808	65.9483	58.9564	51.7316	61.9429
WBGene00206519	F36H5.13	Caenorhabditis elegans Protein F36H5.13 (F36H5.13) mRNA, complete cds. [Source:RefSeq mRNA;Acc:NM_001267107]	-1.02364	-1.92639	0.581554	0.817877	0	14	4	22	0	0.433275	0.134193	0.75373
WBGene00003997	pgp-3	Caenorhabditis elegans Protein PGP-3 (pgp-3) mRNA, complete cds. [Source:RefSeq mRNA;Acc:NM_077500]	-3.33957	-1.30046	0.0585606	0.309315	0	4	26	13	0	0.123793	0.872258	0.445386
WBGene00020138	T01B11.1	Caenorhabditis elegans Protein T01B11.1 (T01B11.1) mRNA, complete cds. [Source:RefSeq mRNA;Acc:NM_069036]	-1.06552	-0.732161	0.44222	0.735237	4	17	14	26	0.120399	0.52612	0.469677	0.890772
WBGene00010976	R02D5.1	Caenorhabditis elegans Protein R02D5.1 (R02D5.1) mRNA, complete cds. [Source:RefSeq mRNA;Acc:NM_074194]	0.465758	1.20336	0.439169	0.732786	86	127	62	77	2.58857	3.93043	2.08	2.63805
WBGene00017456	F14D2.8	Caenorhabditis elegans Protein F14D2.8 (F14D2.8) mRNA, complete cds. [Source:RefSeq mRNA;Acc:NM_182259]	-0.255492	2.1102	0.62224	0.840243	105	82	116	85	3.16046	2.53776	3.89161	2.91214
WBGene00022252	Y73B6BL.31	Caenorhabditis elegans Protein Y73B6BL.31, isoform b (Y73B6BL.31) mRNA, complete cds. [Source:RefSeq mRNA;Acc:NM_001028398]	1.59328	4.74376	0.000917821	0.0330113	1873	1631	603	443	56.3766	50.4766	20.2297	15.1774
WBGene00011687	T10C6.5	Caenorhabditis elegans Protein T10C6.5 (T10C6.5) mRNA, complete cds. [Source:RefSeq mRNA;Acc:NM_074623]	-0.342834	5.36755	0.243391	0.579785	773	955	894	1080	23.267	29.5556	29.9922	37.0013
WBGene00011633	T09A5.4	Caenorhabditis elegans Protein T09A5.4 (T09A5.4) mRNA, complete cds. [Source:RefSeq mRNA;Acc:NM_063247]	2.00818	1.77413	0.00190819	0.0506623	160	180	39	37	4.81594	5.57068	1.30839	1.26764
WBGene00014470	MTCE.30		-1.36665	-0.0179302	0.117532	0.427652	23	17	44	49	0.692292	0.52612	1.47613	1.67876
WBGene00010700	nipi-3	Caenorhabditis elegans Protein NIPI-3 (nipi-3) mRNA, complete cds. [Source:RefSeq mRNA;Acc:NM_078172]	2.01981	4.59926	2.70584e-05	0.00379463	2368	2747	444	690	71.276	85.0148	14.8955	23.6397
WBGene00000107	alh-1	Caenorhabditis elegans Protein ALH-1, isoform a. [Source:RefSeq mRNA;Acc:NM_065680]	0.604357	7.08966	0.0275529	0.220443	5762	4809	2882	3365	173.434	148.83	96.6864	115.286
WBGene00008567	F08A8.4	Caenorhabditis elegans Protein F08A8.4 (F08A8.4) mRNA, complete cds. [Source:RefSeq mRNA;Acc:NM_060863]	-1.92134	-1.52224	0.206409	0.544087	7	7	5	43	0.210698	0.216638	0.167742	1.4732
WBGene00011758	T13H5.4	Caenorhabditis elegans Protein T13H5.4 (T13H5.4) mRNA, complete cds. [Source:RefSeq mRNA;Acc:NM_063398]	0.152654	5.98308	0.587209	0.819944	2373	1593	1441	1759	71.4265	49.3005	48.3432	60.2641
WBGene00020693	lron-8	Caenorhabditis elegans Protein LRON-8, isoform a. [Source:RefSeq mRNA;Acc:NM_059275]	1.47494	2.22961	0.0152957	0.164308	319	480	162	98	9.60179	14.8552	5.43484	3.35752
WBGene00011122	cpt-2	Caenorhabditis elegans Protein CPT-2, isoform a. [Source:RefSeq mRNA;Acc:NM_001047512]	0.0815137	6.24857	0.709109	0.884563	2739	2230	1975	2244	82.4429	69.0146	66.258	76.8805
WBGene00000984	dhs-21	Caenorhabditis elegans Protein DHS-21 (dhs-21) mRNA, complete cds. [Source:RefSeq mRNA;Acc:NM_073781]	2.75057	4.03473	0.00560796	0.0918791	750	1808	224	121	22.5747	55.9544	7.51484	4.14551
WBGene00077772	T02G6.10		-1.07326	2.02541	0.0900589	0.377162	68	95	169	141	2.04678	2.94008	5.66968	4.83072
WBGene00000114	alh-8	Caenorhabditis elegans Protein ALH-8, isoform a. [Source:RefSeq mRNA;Acc:NM_001026907]	-0.0851771	6.6301	0.787192	0.918691	3494	3296	2798	3675	105.168	102.005	93.8684	125.907
WBGene00007990	fipr-23	Caenorhabditis elegans Protein FIPR-23 (fipr-23) mRNA, complete cds. [Source:RefSeq mRNA;Acc:NM_061068]	0	-1.83385	1	1	0	0	0	0	0	0	0	0
WBGene00008680	F11A5.15	Caenorhabditis elegans Protein F11A5.15 (F11A5.15) mRNA, complete cds. [Source:RefSeq mRNA;Acc:NM_001028616]	-4.20608	-2.13521	0.0839738	0.365447	0	0	1	3	0	0	0.0335484	0.102781
WBGene00015609	math-4	Caenorhabditis elegans Protein MATH-4, isoform a (math-4) mRNA, complete cds. [Source:RefSeq mRNA;Acc:NM_001047270]	-2.87012	-1.62022	0.204467	0.542053	0	1	0	8	0	0.0309482	0	0.274084
WBGene00006692	twk-42	Caenorhabditis elegans Protein TWK-42 (twk-42) mRNA, complete cds. [Source:RefSeq mRNA;Acc:NM_075082]	-6.37491	-2.35179	0.0227415	0.201057	0	0	17	2	0	0	0.570322	0.0685209
WBGene00014103	best-26	Caenorhabditis elegans Protein BEST-26 (best-26) mRNA, complete cds. [Source:RefSeq mRNA;Acc:NM_061077]	-0.973156	-0.93976	0.439262	0.732786	4	11	20	7	0.120399	0.340431	0.670967	0.239823
WBGene00005759	srw-12	Caenorhabditis elegans Protein SRW-12 (srw-12) mRNA, complete cds. [Source:RefSeq mRNA;Acc:NM_074368]	-0.517272	-2.58661	0.821319	0.933503	0	3	2	2	0	0.0928447	0.0670967	0.0685209
WBGene00000004	aat-3	Caenorhabditis elegans Protein AAT-3 (aat-3) mRNA, complete cds. [Source:RefSeq mRNA;Acc:NM_076060]	-0.71269	3.05465	0.126218	0.441048	249	126	276	275	7.49481	3.89948	9.25935	9.42162
WBGene00015023	B0205.9	Caenorhabditis elegans Protein B0205.9 (B0205.9) mRNA, complete cds. [Source:RefSeq mRNA;Acc:NM_060405]	0.273885	5.74923	0.222743	0.55954	2201	1698	1397	1500	66.2493	52.5501	46.8671	51.3907
WBGene00005514	sri-2	Caenorhabditis elegans Protein SRI-2 (sri-2) mRNA, complete cds. [Source:RefSeq mRNA;Acc:NM_074600]	-1.96883	-1.74937	0.394055	0.702989	0	4	13	2	0	0.123793	0.436129	0.0685209
WBGene00008394	D1086.7	Caenorhabditis elegans Protein D1086.7 (D1086.7) mRNA, complete cds. [Source:RefSeq mRNA;Acc:NM_074092]	-5.59771	-1.14187	0.116266	0.425674	0	0	11	0	0	0	0.369032	0
WBGene00021539	Y42H9AR.4	Caenorhabditis elegans Protein Y42H9AR.4 (Y42H9AR.4) mRNA, complete cds. [Source:RefSeq mRNA;Acc:NM_068952]	0.586527	6.48336	0.0142587	0.158055	4188	3550	2273	2360	126.057	109.866	76.2555	80.8547
WBGene00175027	W02F12.8	Caenorhabditis elegans Protein W02F12.8 (W02F12.8) mRNA, complete cds. [Source:RefSeq mRNA;Acc:NM_001269138]	-0.215431	-1.87015	0.876563	0.957617	4	13	13	5	0.120399	0.402327	0.436129	0.171302
WBGene00044104	srbc-53		-5.95322	-2.24173	0.0745807	0.345886	0	0	6	8	0	0	0.20129	0.274084
WBGene00006489	zhit-3	Caenorhabditis elegans Protein ZHIT-3 (zhit-3) mRNA, complete cds. [Source:RefSeq mRNA;Acc:NM_073226]	-0.0381267	5.3289	0.886487	0.961189	1583	1004	1092	1290	47.6477	31.072	36.6348	44.196
WBGene00007890	C33A12.19	Caenorhabditis elegans Protein C33A12.19 (C33A12.19) mRNA, complete cds. [Source:RefSeq mRNA;Acc:NM_001027866]	1.2667	-1.66747	0.399075	0.705774	5	27	9	3	0.150498	0.835603	0.301935	0.102781
WBGene00000732	col-159	Caenorhabditis elegans Protein COL-159 (col-159) mRNA, complete cds. [Source:RefSeq mRNA;Acc:NM_073882]	0.265071	-1.19768	0.862986	0.951775	34	0	7	18	1.02339	0	0.234839	0.616688
WBGene00003686	nhr-96	Caenorhabditis elegans Protein NHR-96 (nhr-96) mRNA, complete cds. [Source:RefSeq mRNA;Acc:NM_071210]	-1.9487	-1.56014	0.142292	0.464066	3	2	9	9	0.0902989	0.0618965	0.301935	0.308344
WBGene00020525	dmsr-15	Caenorhabditis elegans Protein DMSR-15 (dmsr-15) mRNA, complete cds. [Source:RefSeq mRNA;Acc:NM_072333]	-4.87474	-1.82654	0.0222607	0.198412	0	1	13	20	0	0.0309482	0.436129	0.685209
WBGene00008381	D1081.3	Caenorhabditis elegans Protein D1081.3 (D1081.3) mRNA, complete cds. [Source:RefSeq mRNA;Acc:NM_059896]	-0.00205319	-1.79244	0.998839	1	8	13	10	9	0.240797	0.402327	0.335484	0.308344
WBGene00011579	T07D4.2	Caenorhabditis elegans Protein T07D4.2, isoform c. [Source:RefSeq mRNA;Acc:NM_001083164]	0.905814	-0.324243	0.27816	0.613244	27	40	7	25	0.81269	1.23793	0.234839	0.856511
WBGene00008540	F02H6.7	Caenorhabditis elegans Protein F02H6.7 (F02H6.7) mRNA, complete cds. [Source:RefSeq mRNA;Acc:NM_070329]	-4.35381	-1.59554	0.0266727	0.217915	0	1	13	10	0	0.0309482	0.436129	0.342605
WBGene00009313	F32B4.2	Caenorhabditis elegans Protein F32B4.2 (F32B4.2) mRNA, complete cds. [Source:RefSeq mRNA;Acc:NM_060540]	4.83796	-0.225012	0.00277175	0.0619994	48	116	5	0	1.44478	3.59	0.167742	0
WBGene00006214	str-170	Caenorhabditis elegans Protein STR-170 (str-170) mRNA, complete cds. [Source:RefSeq mRNA;Acc:NM_068262]	-1.28235	-2.34819	0.485245	0.762328	0	3	6	1	0	0.0928447	0.20129	0.0342605
WBGene00012595	Y38E10A.17	Caenorhabditis elegans Protein Y38E10A.17 (Y38E10A.17) mRNA, complete cds. [Source:RefSeq mRNA;Acc:NM_064299]	-1.1363	-0.783035	0.579346	0.815985	8	0	11	5	0.240797	0	0.369032	0.171302
WBGene00220062	T08D2.11		-1.28172	-1.50315	0.2616	0.597284	10	5	15	18	0.300996	0.154741	0.503226	0.616688
WBGene00016758	C49A9.4	Caenorhabditis elegans Protein C49A9.4 (C49A9.4) mRNA, complete cds. [Source:RefSeq mRNA;Acc:NM_068534]	-0.776687	-1.39055	0.557256	0.804591	3	13	11	14	0.0902989	0.402327	0.369032	0.479646
WBGene00003090	lys-1	Caenorhabditis elegans Protein LYS-1 (lys-1) mRNA, complete cds. [Source:RefSeq mRNA;Acc:NM_073241]	-4.41844	-1.09232	0.0602186	0.313309	1	2	2	60	0.0300996	0.0618965	0.0670967	2.05563
WBGene00001912	his-38	Caenorhabditis elegans Protein HIS-38 (his-38) mRNA, complete cds. [Source:RefSeq mRNA;Acc:NM_076830]	-0.72039	0.247882	0.568901	0.809973	23	12	33	19	0.692292	0.371379	1.1071	0.650949
WBGene00018966	F56D2.5	Caenorhabditis elegans Protein F56D2.5 (F56D2.5) mRNA, complete cds. [Source:RefSeq mRNA;Acc:NM_065795]	6.09809	4.07592	5.35538e-08	0.000157062	1684	3481	35	33	50.6878	107.731	1.17419	1.13059
WBGene00001725	grl-16	Caenorhabditis elegans Protein GRL-16, isoform b (grl-16) mRNA, complete cds. [Source:RefSeq mRNA;Acc:NM_182075]	2.09024	-1.61937	0.177456	0.509628	17	26	8	1	0.511694	0.804654	0.268387	0.0342605
WBGene00002262	ldh-1	Caenorhabditis elegans Protein LDH-1 (ldh-1) mRNA, complete cds. [Source:RefSeq mRNA;Acc:NM_064102]	0.641582	4.8916	0.0407706	0.263849	1504	1635	932	881	45.2699	50.6004	31.2671	30.1835
WBGene00015964	glb-5	Caenorhabditis elegans Protein GLB-5, isoform b (glb-5) mRNA, complete cds. [Source:RefSeq mRNA;Acc:NM_001129381]	2.59847	-1.59155	0.198249	0.533274	2	6	0	1	0.0601993	0.185689	0	0.0342605
WBGene00016398	C34D4.2	Caenorhabditis elegans Protein C34D4.2 (C34D4.2) mRNA, complete cds. [Source:RefSeq mRNA;Acc:NM_068724]	3.24667	-0.215599	0.0289101	0.224896	126	87	13	7	3.79256	2.6925	0.436129	0.239823
WBGene00220228	Y111B2A.34		-0.945188	2.82069	0.0992496	0.39365	168	120	282	217	5.05674	3.71379	9.46064	7.43452
WBGene00018092	F36F12.1	Caenorhabditis elegans Protein F36F12.1 (F36F12.1) mRNA, complete cds. [Source:RefSeq mRNA;Acc:NM_071170]	3.14226	-2.77513	0.29984	0.631739	1	1	0	0	0.0300996	0.0309482	0	0
WBGene00010682	K08F8.5	Caenorhabditis elegans Protein K08F8.5, isoform a (K08F8.5) mRNA, complete cds. [Source:RefSeq mRNA;Acc:NM_063464]	1.60626	-1.85349	0.415787	0.717386	3	11	1	3	0.0902989	0.340431	0.0335484	0.102781
WBGene00023331	R13H7.3		-0.656717	-2.35319	0.753484	0.904134	0	2	2	1	0	0.0618965	0.0670967	0.0342605
WBGene00007733	smz-1	Caenorhabditis elegans Protein C25G4.6 (C25G4.6) mRNA, complete cds. [Source:RefSeq mRNA;Acc:NM_069979]	1.11681	3.05957	0.0256545	0.214644	505	397	201	173	15.2003	12.2865	6.74322	5.92706
WBGene00020390	T10B5.4	Caenorhabditis elegans Protein T10B5.4 (T10B5.4) mRNA, complete cds. [Source:RefSeq mRNA;Acc:NM_071120]	-0.866557	0.746177	0.225587	0.562441	26	28	51	38	0.782591	0.866551	1.71097	1.3019
WBGene00014081	ZK795.1	Caenorhabditis elegans Protein ZK795.1 (ZK795.1) mRNA, complete cds. [Source:RefSeq mRNA;Acc:NM_070001]	1.9192	1.58188	0.00280044	0.0620398	231	116	38	44	6.95302	3.59	1.27484	1.50746
WBGene00003986	mct-4	Caenorhabditis elegans Protein PES-22, isoform c. [Source:RefSeq mRNA;Acc:NM_001047803]	-0.693017	1.9942	0.326019	0.654951	149	94	189	164	4.48485	2.90913	6.34064	5.61871
WBGene00045239	Y49E10.29	Caenorhabditis elegans Protein Y49E10.29 (Y49E10.29) mRNA, complete cds. [Source:RefSeq mRNA;Acc:NM_001129259]	-2.84783	2.10974	0.0566938	0.304505	11	43	280	76	0.331096	1.33077	9.39354	2.60379
WBGene00011944	T23D8.3	Caenorhabditis elegans Protein T23D8.3 (T23D8.3) mRNA, complete cds. [Source:RefSeq mRNA;Acc:NM_060236]	0.0992467	6.67173	0.585697	0.819295	3508	3365	2806	2967	105.59	104.141	94.1367	101.651
WBGene00007978	C36B1.11	Caenorhabditis elegans Protein C36B1.11 (C36B1.11) mRNA, complete cds. [Source:RefSeq mRNA;Acc:NM_059968]	-0.167395	6.74301	0.419295	0.719753	3549	2389	2972	3015	106.824	73.9353	99.7058	103.295
WBGene00012786	Y43C5B.3	Caenorhabditis elegans Protein Y43C5B.3 (Y43C5B.3) mRNA, complete cds. [Source:RefSeq mRNA;Acc:NM_069507]	1.12691	0.565839	0.162591	0.492151	60	131	39	40	1.80598	4.05422	1.30839	1.37042
WBGene00009098	ehbp-1	Caenorhabditis elegans Protein EHBP-1 (ehbp-1) mRNA, complete cds. [Source:RefSeq mRNA;Acc:NM_073067]	0.149876	7.31756	0.478775	0.758437	6489	4659	4197	4822	195.317	144.188	140.803	165.204
WBGene00004743	scm-1	Caenorhabditis elegans Protein SCM-1 (scm-1) mRNA, complete cds. [Source:RefSeq mRNA;Acc:NM_058510]	0.126291	3.62514	0.725449	0.890477	386	354	256	353	11.6185	10.9557	8.58838	12.0939
WBGene00018041	F35D2.3	Caenorhabditis elegans Protein F35D2.3 (F35D2.3) mRNA, complete cds. [Source:RefSeq mRNA;Acc:NM_063187]	-0.269951	1.06118	0.653556	0.855916	36	74	60	60	1.08359	2.29017	2.0129	2.05563
WBGene00184956	F49C5.12	Caenorhabditis elegans Protein F49C5.12 (F49C5.12) mRNA, complete cds. [Source:RefSeq mRNA;Acc:NM_001267419]	-3.64668	-1.52678	0.0646897	0.322358	0	4	16	32	0	0.123793	0.536774	1.09633
WBGene00006252	str-221	Caenorhabditis elegans Protein STR-221 (str-221) mRNA, complete cds. [Source:RefSeq mRNA;Acc:NM_071064]	-5.96074	-2.13188	0.0708155	0.336594	0	0	2	12	0	0	0.0670967	0.411125
WBGene00021323	Y34B4A.7	Caenorhabditis elegans Protein Y34B4A.7 (Y34B4A.7) mRNA, complete cds. [Source:RefSeq mRNA;Acc:NM_076488]	-1.50791	2.59436	0.0247273	0.210692	86	100	183	293	2.58857	3.09482	6.13935	10.0383
WBGene00021395	pnc-1	Caenorhabditis elegans Protein PNC-1, isoform a. [Source:RefSeq mRNA;Acc:NM_067475]	-0.613996	4.393	0.0348839	0.246185	543	433	629	713	16.3441	13.4006	21.1019	24.4277
WBGene00019744	M02H5.8	Caenorhabditis elegans Protein M02H5.8 (M02H5.8) mRNA, complete cds. [Source:RefSeq mRNA;Acc:NM_070805]	-6.7893	-2.43048	0.0370668	0.253635	0	0	2	23	0	0	0.0670967	0.78799
WBGene00018744	F53B3.6	Caenorhabditis elegans Protein F53B3.6 (F53B3.6) mRNA, complete cds. [Source:RefSeq mRNA;Acc:NM_076095]	-0.714454	-1.2835	0.674439	0.866488	4	4	8	4	0.120399	0.123793	0.268387	0.137042
WBGene00012426	Y11D7A.1		-1.98644	-1.67335	0.238092	0.575151	0	4	3	12	0	0.123793	0.100645	0.411125
WBGene00001591	glc-1	Caenorhabditis elegans Protein GLC-1 (glc-1) mRNA, complete cds. [Source:RefSeq mRNA;Acc:NM_074689]	-5.95479	-0.643011	0.0236337	0.205966	0	0	5	9	0	0	0.167742	0.308344
WBGene00009617	F41E7.1	Caenorhabditis elegans Protein F41E7.1 (F41E7.1) mRNA, complete cds. [Source:RefSeq mRNA;Acc:NM_077323]	0.0837677	-1.56738	0.958343	0.984611	2	12	7	5	0.0601993	0.371379	0.234839	0.171302
WBGene00017108	cyp-43A1	Caenorhabditis elegans Protein CYP-43A1 (cyp-43A1) mRNA, complete cds. [Source:RefSeq mRNA;Acc:NM_076560]	0.210857	-0.647361	0.8783	0.957884	4	23	2	19	0.120399	0.71181	0.0670967	0.650949
WBGene00016356	C33F10.8	Caenorhabditis elegans Protein C33F10.8 (C33F10.8) mRNA, complete cds. [Source:RefSeq mRNA;Acc:NM_062463]	-1.32751	-1.16707	0.364067	0.679835	1	9	4	19	0.0300996	0.278534	0.134193	0.650949
WBGene00044760	Y71H2AM.25	Caenorhabditis elegans Protein Y71H2AM.25 (Y71H2AM.25) mRNA, complete cds. [Source:RefSeq mRNA;Acc:NM_001047422]	0.9108	-1.81755	0.632276	0.845136	9	6	0	7	0.270897	0.185689	0	0.239823
WBGene00195257	W01A8.10		1.9125	-2.02034	0.336895	0.6623	11	23	4	4	0.331096	0.71181	0.134193	0.137042
WBGene00007605	asp-10	Caenorhabditis elegans Protein ASP-10, isoform a. [Source:RefSeq mRNA;Acc:NM_001269519]	-1.18247	-0.906343	0.228009	0.564555	16	8	18	31	0.481594	0.247586	0.603871	1.06207
WBGene00017082	DC2.5	Caenorhabditis elegans Protein DC2.5 (DC2.5) mRNA, complete cds. [Source:RefSeq mRNA;Acc:NM_070754]	-0.293564	2.43583	0.560955	0.806428	187	163	247	140	5.62863	5.04456	8.28645	4.79646
WBGene00206474	T22A3.12	Caenorhabditis elegans Protein T22A3.12 (T22A3.12) mRNA, complete cds. [Source:RefSeq mRNA;Acc:NM_001264504]	0.977073	1.41393	0.270166	0.604296	112	122	55	52	3.37116	3.77569	1.84516	1.78154
WBGene00010204	F57F5.1	Caenorhabditis elegans Protein F57F5.1 (F57F5.1) mRNA, complete cds. [Source:RefSeq mRNA;Acc:NM_073610]	-3.93039	3.4205	0.0243287	0.209684	61	54	327	1244	1.83608	1.67121	10.9703	42.62
WBGene00012256	lpr-5	Caenorhabditis elegans Protein LPR-5 (lpr-5) mRNA, complete cds. [Source:RefSeq mRNA;Acc:NM_077450]	-6.77811	-2.30296	0.0217406	0.195256	0	0	12	13	0	0	0.40258	0.445386
WBGene00011423	T04B2.5	Caenorhabditis elegans Protein T04B2.5 (T04B2.5) mRNA, complete cds. [Source:RefSeq mRNA;Acc:NM_069420]	-0.767208	-1.11522	0.603194	0.828537	0	18	10	18	0	0.557068	0.335484	0.616688
WBGene00011020	R05A10.3	Caenorhabditis elegans Protein R05A10.3 (R05A10.3) mRNA, complete cds. [Source:RefSeq mRNA;Acc:NM_070318]	1.74024	-2.05102	0.355263	0.673682	5	3	2	0	0.150498	0.0928447	0.0670967	0
WBGene00000481	cha-1	Caenorhabditis elegans Protein CHA-1, isoform b (cha-1) mRNA, complete cds. [Source:RefSeq mRNA;Acc:NM_001028432]	0.569672	-1.30141	0.688492	0.874162	4	11	0	9	0.120399	0.340431	0	0.308344
WBGene00016032	C24A3.1	Caenorhabditis elegans Protein C24A3.1 (C24A3.1) mRNA, complete cds. [Source:RefSeq mRNA;Acc:NM_077120]	-2.41709	-0.654437	0.12482	0.438786	1	10	9	45	0.0300996	0.309482	0.301935	1.54172
WBGene00020696	T22F3.3	Caenorhabditis elegans Protein T22F3.3, isoform b (T22F3.3) mRNA, complete cds. [Source:RefSeq mRNA;Acc:NM_182317]	-0.450595	12.6001	0.331355	0.658489	174854	158860	242644	168445	5263.04	4916.44	8140.31	5771
WBGene00000070	acy-3	Caenorhabditis elegans Protein ACY-3 (acy-3) mRNA, complete cds. [Source:RefSeq mRNA;Acc:NM_065364]	4.52979	1.72203	0.000146726	0.0106619	394	584	19	19	11.8593	18.0738	0.637419	0.650949
WBGene00007484	C09G1.2	Caenorhabditis elegans Protein C09G1.2 (C09G1.2) mRNA, complete cds. [Source:RefSeq mRNA;Acc:NM_078218]	-1.80423	-1.43771	0.261835	0.597554	0	9	5	24	0	0.278534	0.167742	0.822251
WBGene00019948	R08C7.4	Caenorhabditis elegans Protein R08C7.4 (R08C7.4) mRNA, complete cds. [Source:RefSeq mRNA;Acc:NM_068163]	-1.41365	-0.455337	0.205492	0.543545	2	14	15	24	0.0601993	0.433275	0.503226	0.822251
WBGene00001310	end-1	Caenorhabditis elegans Protein END-1 (end-1) mRNA, complete cds. [Source:RefSeq mRNA;Acc:NM_074074]	0.0750677	-0.755722	0.924886	0.97567	22	27	25	17	0.662192	0.835603	0.838709	0.582428
WBGene00008441	E01B7.1	Caenorhabditis elegans Protein E01B7.1 (E01B7.1) mRNA, complete cds. [Source:RefSeq mRNA;Acc:NM_075112]	-0.469419	5.31922	0.169613	0.499539	1404	908	1413	1460	42.2599	28.101	47.4039	50.0203
WBGene00021041	W05G11.4	Caenorhabditis elegans Protein W05G11.4 (W05G11.4) mRNA, complete cds. [Source:RefSeq mRNA;Acc:NM_064729]	0.721349	-2.0643	0.60957	0.832846	9	4	5	2	0.270897	0.123793	0.167742	0.0685209
WBGene00019234	ugt-8	Caenorhabditis elegans Protein UGT-8 (ugt-8) mRNA, complete cds. [Source:RefSeq mRNA;Acc:NM_071914]	0.268172	-1.99775	0.913172	0.971801	0	4	3	0	0	0.123793	0.100645	0
WBGene00044432	W03G9.9	Caenorhabditis elegans Protein W03G9.9 (W03G9.9) mRNA, complete cds. [Source:RefSeq mRNA;Acc:NM_001026493]	3.40918	-1.31733	0.028089	0.222456	37	48	3	4	1.11369	1.48552	0.100645	0.137042
WBGene00009001	tyr-3	Caenorhabditis elegans Protein TYR-3 (tyr-3) mRNA, complete cds. [Source:RefSeq mRNA;Acc:NM_059654]	3.005	-2.1849	0.183247	0.516736	0	28	3	0	0	0.866551	0.100645	0
WBGene00005473	srh-267		-3.03274	-2.41005	0.228642	0.564911	0	1	1	8	0	0.0309482	0.0335484	0.274084
WBGene00017836	F26F12.5	Caenorhabditis elegans Protein F26F12.5, isoform b. [Source:RefSeq mRNA;Acc:NM_001028687]	1.7444	-2.38861	0.462317	0.748601	4	4	2	0	0.120399	0.123793	0.0670967	0
WBGene00021157	Y4C6B.3	Caenorhabditis elegans Protein Y4C6B.3 (Y4C6B.3) mRNA, complete cds. [Source:RefSeq mRNA;Acc:NM_068382]	1.37423	-0.497016	0.368126	0.683317	26	40	20	3	0.782591	1.23793	0.670967	0.102781
WBGene00001108	dsl-6	Caenorhabditis elegans Protein DSL-6 (dsl-6) mRNA, complete cds. [Source:RefSeq mRNA;Acc:NM_069747]	4.65802	-0.823225	0.00676966	0.101952	30	32	2	0	0.902989	0.990344	0.0670967	0
WBGene00016245	C30B5.4	Caenorhabditis elegans Protein C30B5.4 (C30B5.4) mRNA, complete cds. [Source:RefSeq mRNA;Acc:NM_062836]	0.111967	5.05566	0.778196	0.916009	937	946	748	820	28.2034	29.277	25.0942	28.0936
WBGene00007911	C34B7.1	Caenorhabditis elegans Protein C34B7.1 (C34B7.1) mRNA, complete cds. [Source:RefSeq mRNA;Acc:NM_059863]	-0.467959	3.64027	0.406391	0.70958	349	431	595	380	10.5048	13.3387	19.9613	13.019
WBGene00016055	C24D10.4	Caenorhabditis elegans Protein C24D10.4 (C24D10.4) mRNA, complete cds. [Source:RefSeq mRNA;Acc:NM_068328]	-0.135364	4.46268	0.680014	0.868904	640	510	546	589	19.2638	15.7836	18.3174	20.1794
WBGene00021877	Y54G2A.12	Caenorhabditis elegans Protein Y54G2A.12 (Y54G2A.12) mRNA, complete cds. [Source:RefSeq mRNA;Acc:NM_067851]	-0.682327	3.8081	0.142201	0.464066	303	216	411	338	9.12019	6.68482	13.7884	11.58
WBGene00013601	Y87G2A.13	Caenorhabditis elegans Protein Y87G2A.13 (Y87G2A.13) mRNA, complete cds. [Source:RefSeq mRNA;Acc:NM_060984]	-0.282628	2.31272	0.492	0.766475	133	87	105	135	4.00325	2.6925	3.52258	4.62516
WBGene00001898	his-24	Caenorhabditis elegans Protein HIS-24 (his-24) mRNA, complete cds. [Source:RefSeq mRNA;Acc:NM_078009]	0.867216	3.01423	0.321101	0.651661	63	1013	298	240	1.89628	31.3506	9.99742	8.22251
WBGene00013985	sec-16	Caenorhabditis elegans Protein SEC-16 (sec-16) mRNA, complete cds. [Source:RefSeq mRNA;Acc:NM_066621]	-0.14625	8.68038	0.700425	0.881209	14162	12907	15849	11153	426.271	399.449	531.708	382.107
WBGene00016258	vha-16	Caenorhabditis elegans Protein VHA-16 (vha-16) mRNA, complete cds. [Source:RefSeq mRNA;Acc:NM_059114]	-0.123684	5.44555	0.629147	0.843327	1408	1081	1072	1362	42.3803	33.455	35.9639	46.6627
WBGene00045399	Y47G6A.33	Caenorhabditis elegans Protein Y47G6A.33 (Y47G6A.33) mRNA, complete cds. [Source:RefSeq mRNA;Acc:NM_001129069]	-0.56001	0.753859	0.39386	0.702989	48	15	33	50	1.44478	0.464224	1.1071	1.71302
WBGene00012315	immt-2	Caenorhabditis elegans Protein IMMT-2 (immt-2) mRNA, complete cds. [Source:RefSeq mRNA;Acc:NM_074840]	-0.173205	8.63864	0.649741	0.853886	13356	11126	13800	11050	402.011	344.33	462.968	378.578
WBGene00000150	apm-1	Caenorhabditis elegans Protein APM-1 (apm-1) mRNA, complete cds. [Source:RefSeq mRNA;Acc:NM_059171]	1.17319	1.48893	0.0622305	0.317317	166	220	114	41	4.99654	6.80861	3.82451	1.40468
WBGene00012272	dhc-4	Caenorhabditis elegans Protein DHC-4 (dhc-4) mRNA, complete cds. [Source:RefSeq mRNA;Acc:NM_067006]	6.0551	3.65562	3.42205e-07	0.000261547	1492	2051	33	15	44.9087	63.4748	1.1071	0.513907
WBGene00004726	sas-4	Caenorhabditis elegans Protein SAS-4 (sas-4) mRNA, complete cds. [Source:RefSeq mRNA;Acc:NM_066427]	-0.0879396	7.06894	0.667346	0.862814	4723	4484	4798	4017	142.161	138.772	160.965	137.624
WBGene00003704	nhr-114	Caenorhabditis elegans Protein NHR-114, isoform a. [Source:RefSeq mRNA;Acc:NM_001029071]	-1.49611	0.286945	0.0546575	0.299353	32	11	57	52	0.963189	0.340431	1.91226	1.78154
WBGene00020444	T12B3.1	Caenorhabditis elegans Protein T12B3.1 (T12B3.1) mRNA, complete cds. [Source:RefSeq mRNA;Acc:NM_068777]	0.645817	-1.34308	0.683873	0.871135	5	9	4	4	0.150498	0.278534	0.134193	0.137042
WBGene00022245	acp-6	Caenorhabditis elegans Protein ACP-6 (acp-6) mRNA, complete cds. [Source:RefSeq mRNA;Acc:NM_068581]	1.27952	0.867506	0.159484	0.489335	156	76	17	68	4.69554	2.35207	0.570322	2.32971
WBGene00011582	ntr-1	Caenorhabditis elegans Protein NTR-1 (ntr-1) mRNA, complete cds. [Source:RefSeq mRNA;Acc:NM_060792]	1.55714	-2.58259	0.356615	0.674896	10	10	5	1	0.300996	0.309482	0.167742	0.0342605
WBGene00007237	C01G10.10	Caenorhabditis elegans Protein C01G10.10 (C01G10.10) mRNA, complete cds. [Source:RefSeq mRNA;Acc:NM_074312]	-0.675341	6.36664	0.0720161	0.33936	2424	1681	3121	2770	72.9615	52.024	104.704	94.9015
WBGene00017308	F09F9.3	Caenorhabditis elegans Protein F09F9.3 (F09F9.3) mRNA, complete cds. [Source:RefSeq mRNA;Acc:NM_076299]	-2.42408	-2.33752	0.353372	0.672264	0	0	0	1	0	0	0	0.0342605
WBGene00020556	pamn-1	Caenorhabditis elegans Protein PAMN-1 (pamn-1) mRNA, complete cds. [Source:RefSeq mRNA;Acc:NM_059265]	1.42041	2.77264	0.0321121	0.236676	352	501	121	166	10.5951	15.5051	4.05935	5.68723
WBGene00005739	srv-28	Caenorhabditis elegans Protein SRV-28 (srv-28) mRNA, complete cds. [Source:RefSeq mRNA;Acc:NM_001028212]	0.0502787	-1.59884	0.979902	0.994595	0	8	2	5	0	0.247586	0.0670967	0.171302
WBGene00018992	trpl-1		0.218674	-1.57796	0.886786	0.961364	6	7	3	7	0.180598	0.216638	0.100645	0.239823
WBGene00021742	Y50D4B.3	Caenorhabditis elegans Protein Y50D4B.3 (Y50D4B.3) mRNA, complete cds. [Source:RefSeq mRNA;Acc:NM_070977]	-1.60384	-2.17613	0.437908	0.731809	0	2	4	2	0	0.0618965	0.134193	0.0685209
WBGene00009783	rer-1	Caenorhabditis elegans Protein RER-1 (rer-1) mRNA, complete cds. [Source:RefSeq mRNA;Acc:NM_063477]	0.018077	5.26466	0.942084	0.981241	1393	1016	914	1220	41.9288	31.4434	30.6632	41.7978
WBGene00000217	asp-4	Caenorhabditis elegans Protein ASP-4 (asp-4) mRNA, complete cds. [Source:RefSeq mRNA;Acc:NM_077790]	-2.12159	3.70345	0.0810938	0.359409	86	197	203	905	2.58857	6.0968	6.81032	31.0057
WBGene00004777	ser-2	Caenorhabditis elegans Protein SER-2, isoform c (ser-2) mRNA, complete cds. [Source:RefSeq mRNA;Acc:NM_001029166]	-2.66918	-2.27239	0.200273	0.535955	0	1	4	3	0	0.0309482	0.134193	0.102781
WBGene00002050	ifa-1	Caenorhabditis elegans Protein IFA-1, isoform c (ifa-1) mRNA, complete cds. [Source:RefSeq mRNA;Acc:NM_001083295]	1.60146	0.467155	0.0600451	0.313152	55	117	19	32	1.65548	3.62094	0.637419	1.09633
WBGene00008545	F07A11.1	Caenorhabditis elegans Protein F07A11.1 (F07A11.1) mRNA, complete cds. [Source:RefSeq mRNA;Acc:NM_064077]	0.453912	0.784466	0.534708	0.79301	60	93	61	40	1.80598	2.87819	2.04645	1.37042
WBGene00017848	F27B3.6	Caenorhabditis elegans Protein F27B3.6 (F27B3.6) mRNA, complete cds. [Source:RefSeq mRNA;Acc:NM_066050]	0.640637	-1.37152	0.601178	0.827594	6	13	9	2	0.180598	0.402327	0.301935	0.0685209
WBGene00021011	W03G1.5	Caenorhabditis elegans Protein W03G1.5 (W03G1.5) mRNA, complete cds. [Source:RefSeq mRNA;Acc:NM_067535]	1.5763	0.930167	0.040318	0.262992	109	153	33	46	3.28086	4.73508	1.1071	1.57598
WBGene00017756	F23F12.12	Caenorhabditis elegans Protein F23F12.12 (F23F12.12) mRNA, complete cds. [Source:RefSeq mRNA;Acc:NM_066035]	-0.0469277	-0.320673	0.966584	0.987668	22	18	10	27	0.662192	0.557068	0.335484	0.925032
WBGene00206415	F59H6.14	Caenorhabditis elegans Protein F59H6.14 (F59H6.14) mRNA, complete cds. [Source:RefSeq mRNA;Acc:NM_001267118]	-0.553258	-1.78769	0.680492	0.86921	5	4	7	5	0.150498	0.123793	0.234839	0.171302
WBGene00017687	ets-4	Caenorhabditis elegans Protein ETS-4, isoform b (ets-4) mRNA, complete cds. [Source:RefSeq mRNA;Acc:NM_001129665]	0.423532	0.4779	0.657327	0.85711	34	45	23	30	1.02339	1.39267	0.771613	1.02781
WBGene00006656	twk-1	Caenorhabditis elegans Protein TWK-1 (twk-1) mRNA, complete cds. [Source:RefSeq mRNA;Acc:NM_059653]	0.13781	1.85606	0.778433	0.916022	104	125	64	123	3.13036	3.86853	2.1471	4.21404
WBGene00006058	sst-20	Caenorhabditis elegans Protein SST-20 (sst-20) mRNA, complete cds. [Source:RefSeq mRNA;Acc:NM_059097]	0.682559	-1.7008	0.706814	0.883359	3	13	7	2	0.0902989	0.402327	0.234839	0.0685209
WBGene00022374	nhr-277	Caenorhabditis elegans Protein NHR-277 (nhr-277) mRNA, complete cds. [Source:RefSeq mRNA;Acc:NM_067849]	3.35916	-0.362847	0.00736336	0.106487	69	103	12	3	2.07688	3.18767	0.40258	0.102781
WBGene00022576	ZC250.2	Caenorhabditis elegans Protein ZC250.2 (ZC250.2) mRNA, complete cds. [Source:RefSeq mRNA;Acc:NM_072119]	-1.38813	0.74476	0.0749412	0.346402	10	43	51	75	0.300996	1.33077	1.71097	2.56953
WBGene00012720	Y39E4B.11	Caenorhabditis elegans Protein Y39E4B.11 (Y39E4B.11) mRNA, complete cds. [Source:RefSeq mRNA;Acc:NM_067322]	1.15167	0.443588	0.119935	0.43137	72	81	35	27	2.16717	2.50681	1.17419	0.925032
WBGene00022198	Y71H2B.11	Caenorhabditis elegans Protein Y71H2B.11 (Y71H2B.11) mRNA, complete cds. [Source:RefSeq mRNA;Acc:NM_065187]	-0.39014	3.50491	0.27726	0.612665	248	248	279	306	7.46471	7.67516	9.36	10.4837
WBGene00196176	T28B11.7		-0.397844	-1.98436	0.782096	0.916804	2	8	5	7	0.0601993	0.247586	0.167742	0.239823
WBGene00015042	cyp-34A7	Caenorhabditis elegans Protein CYP-34A7 (cyp-34A7) mRNA, complete cds. [Source:RefSeq mRNA;Acc:NM_071700]	-5.95889	-2.32908	0.0625396	0.317317	0	0	3	11	0	0	0.100645	0.376865
WBGene00002274	lec-11	Caenorhabditis elegans Protein LEC-11, isoform a. [Source:RefSeq mRNA;Acc:NM_001028020]	0.598852	-0.898804	0.613055	0.834403	6	41	7	21	0.180598	1.26888	0.234839	0.719469
WBGene00011067	vps-11	Caenorhabditis elegans Protein VPS-11 (vps-11) mRNA, complete cds. [Source:RefSeq mRNA;Acc:NM_063921]	0.264624	4.78614	0.309611	0.640709	1116	941	784	756	33.5912	29.1223	26.3019	25.9009
WBGene00006938	wee-1.1	Caenorhabditis elegans Protein WEE-1.1 (wee-1.1) mRNA, complete cds. [Source:RefSeq mRNA;Acc:NM_063657]	-2.98891	-1.26141	0.0525201	0.293495	3	1	12	18	0.0902989	0.0309482	0.40258	0.616688
WBGene00016788	C49G7.10	Caenorhabditis elegans Protein C49G7.10 (C49G7.10) mRNA, complete cds. [Source:RefSeq mRNA;Acc:NM_071725]	2.87701	1.72331	0.0080323	0.113267	70	376	29	26	2.10698	11.6365	0.972903	0.890772
WBGene00021518	hpo-6	Caenorhabditis elegans Protein HPO-6 (hpo-6) mRNA, complete cds. [Source:RefSeq mRNA;Acc:NM_067699]	-0.877293	-1.18956	0.561884	0.806844	9	23	6	47	0.270897	0.71181	0.20129	1.61024
WBGene00019935	R07E4.1	Caenorhabditis elegans Protein R07E4.1, isoform a. [Source:RefSeq mRNA;Acc:NM_001029668]	1.69719	0.502926	0.0904365	0.378018	28	133	26	19	0.84279	4.11612	0.872258	0.650949
WBGene00016407	C34D10.2	Caenorhabditis elegans Protein C34D10.2, isoform b (C34D10.2) mRNA, complete cds. [Source:RefSeq mRNA;Acc:NM_001277030]	-1.5039	1.10543	0.0645219	0.322119	20	41	86	71	0.601993	1.26888	2.88516	2.43249
WBGene00018823	F54E2.1	Caenorhabditis elegans Protein F54E2.1 (F54E2.1) mRNA, complete cds. [Source:RefSeq mRNA;Acc:NM_071360]	-3.1874	-0.642092	0.12099	0.432849	2	5	4	55	0.0601993	0.154741	0.134193	1.88432
WBGene00011255	R12H7.4	Caenorhabditis elegans Protein R12H7.4 (R12H7.4) mRNA, complete cds. [Source:RefSeq mRNA;Acc:NM_077789]	-5.73934	-2.68238	0.057049	0.3051	0	0	3	9	0	0	0.100645	0.308344
WBGene00001386	far-2	Caenorhabditis elegans Protein FAR-2 (far-2) mRNA, complete cds. [Source:RefSeq mRNA;Acc:NM_066610]	0.0416763	7.98022	0.909417	0.970955	6674	11750	6964	9189	200.885	363.642	233.631	314.819
WBGene00006570	tig-2	Caenorhabditis elegans Protein TIG-2 (tig-2) mRNA, complete cds. [Source:RefSeq mRNA;Acc:NM_071870]	-0.0255871	4.00419	0.964215	0.98681	536	694	800	334	16.1334	21.4781	26.8387	11.443
WBGene00014669	C06G8.3	Caenorhabditis elegans Protein C06G8.3, isoform b (C06G8.3) mRNA, complete cds. [Source:RefSeq mRNA;Acc:NM_001031625]	1.84208	1.3292	0.0676782	0.328848	94	235	45	38	2.82937	7.27284	1.50968	1.3019
WBGene00003233	mgl-2	Caenorhabditis elegans Protein MGL-2 (mgl-2) mRNA, complete cds. [Source:RefSeq mRNA;Acc:NM_060319]	-1.53834	-0.636224	0.212517	0.551159	15	8	12	48	0.451495	0.247586	0.40258	1.6445
WBGene00020763	ztf-18	Caenorhabditis elegans Protein ZTF-18 (ztf-18) mRNA, complete cds. [Source:RefSeq mRNA;Acc:NM_064885]	-0.120066	9.03504	0.717049	0.88777	15172	16904	19386	12098	456.672	523.149	650.369	414.483
WBGene00189949	Y48G1C.13	Caenorhabditis elegans Protein Y48G1C.13 (Y48G1C.13) mRNA, complete cds. [Source:RefSeq mRNA;Acc:NM_001261860]	0.427729	-2.01977	0.78966	0.92005	1	5	3	1	0.0300996	0.154741	0.100645	0.0342605
WBGene00006596	top-3	Caenorhabditis elegans Protein TOP-3 (top-3) mRNA, complete cds. [Source:RefSeq mRNA;Acc:NM_067157]	-0.0472858	4.95307	0.924617	0.97567	1029	1019	947	958	30.9725	31.5363	31.7703	32.8215
WBGene00003075	lrx-1	Caenorhabditis elegans Protein LRX-1 (lrx-1) mRNA, complete cds. [Source:RefSeq mRNA;Acc:NM_073671]	2.09416	0.702595	0.0148674	0.162099	101	183	33	27	3.04006	5.66353	1.1071	0.925032
WBGene00022515	ttr-48	Caenorhabditis elegans Protein TTR-48 (ttr-48) mRNA, complete cds. [Source:RefSeq mRNA;Acc:NM_076265]	-0.807377	0.361909	0.415811	0.717386	13	30	21	47	0.391295	0.928447	0.704516	1.61024
WBGene00004281	rab-28	Caenorhabditis elegans Protein RAB-28 (rab-28) mRNA, complete cds. [Source:RefSeq mRNA;Acc:NM_069208]	2.31107	-2.26804	0.18783	0.522315	24	10	6	0	0.722391	0.309482	0.20129	0
WBGene00004223	ptr-9	Caenorhabditis elegans Protein PTR-9 (ptr-9) mRNA, complete cds. [Source:RefSeq mRNA;Acc:NM_066629]	-0.19479	-1.66177	0.915351	0.972683	4	25	5	25	0.120399	0.773706	0.167742	0.856511
WBGene00010327	F59C6.8	Caenorhabditis elegans Protein F59C6.8 (F59C6.8) mRNA, complete cds. [Source:RefSeq mRNA;Acc:NM_060347]	0.686131	-2.08966	0.709492	0.884811	7	18	8	6	0.210698	0.557068	0.268387	0.205563
WBGene00008098	C44H9.2		-6.14945	-2.25529	0.0588363	0.30985	0	0	3	13	0	0	0.100645	0.445386
WBGene00022643	ZK6.8	Caenorhabditis elegans Protein ZK6.8 (ZK6.8) mRNA, complete cds. [Source:RefSeq mRNA;Acc:NM_070782]	-3.32041	-2.19257	0.189558	0.524348	1	0	5	6	0.0300996	0	0.167742	0.205563
WBGene00013278	Y57A10B.6	Caenorhabditis elegans Protein Y57A10B.6 (Y57A10B.6) mRNA, complete cds. [Source:RefSeq mRNA;Acc:NM_064228]	-0.857736	1.82827	0.0919658	0.382112	51	60	67	114	1.53508	1.85689	2.24774	3.90569
WBGene00008568	F08A8.5	Caenorhabditis elegans Protein F08A8.5, isoform b (F08A8.5) mRNA, complete cds. [Source:RefSeq mRNA;Acc:NM_001128974]	0.522608	1.03454	0.414615	0.716622	92	114	104	26	2.76917	3.5281	3.48903	0.890772
WBGene00018672	F52C9.1	Caenorhabditis elegans Protein F52C9.1 (F52C9.1) mRNA, complete cds. [Source:RefSeq mRNA;Acc:NM_001267996]	0.579385	5.79878	0.163086	0.492742	2430	3221	1688	1723	73.1421	99.6843	56.6297	59.0308
WBGene00007799	nrx-1	Caenorhabditis elegans Protein NRX-1, isoform b. [Source:RefSeq mRNA;Acc:NM_001129396]	2.75074	3.5446	0.000219918	0.0138912	935	1300	178	122	28.1432	40.2327	5.97161	4.17978
WBGene00018221	F40A3.6	Caenorhabditis elegans Protein F40A3.6 (F40A3.6) mRNA, complete cds. [Source:RefSeq mRNA;Acc:NM_072631]	5.98289	-2.16745	0.0197934	0.187461	12	4	0	0	0.361196	0.123793	0	0
WBGene00014309	F07H5.5		1.53124	6.16185	3.04764e-05	0.00400925	5673	4271	1536	1555	170.755	132.18	51.5303	53.275
WBGene00011490	T05F1.4	Caenorhabditis elegans Protein T05F1.4 (T05F1.4) mRNA, complete cds. [Source:RefSeq mRNA;Acc:NM_060157]	0.226584	4.90339	0.350589	0.670392	897	1050	765	735	26.9994	32.4957	25.6645	25.1814
WBGene00000768	cor-1	Caenorhabditis elegans Protein COR-1, isoform d (cor-1) mRNA, complete cds. [Source:RefSeq mRNA;Acc:NM_171227]	1.23669	1.56212	0.0468337	0.279648	167	334	89	103	5.02664	10.3367	2.98581	3.52883
WBGene00008651	F10D11.5	Caenorhabditis elegans Protein F10D11.5 (F10D11.5) mRNA, complete cds. [Source:RefSeq mRNA;Acc:NM_059893]	0.924705	2.18198	0.108625	0.409469	223	368	184	98	6.71222	11.389	6.1729	3.35752
WBGene00008447	E01G4.5	Caenorhabditis elegans Protein E01G4.5 (E01G4.5) mRNA, complete cds. [Source:RefSeq mRNA;Acc:NM_064434]	-1.11323	5.25479	0.154073	0.481917	995	874	2104	1539	29.9491	27.0488	70.5858	52.7268
WBGene00021910	stim-1	Caenorhabditis elegans Protein STIM-1, isoform c (stim-1) mRNA, complete cds. [Source:RefSeq mRNA;Acc:NM_001027745]	-0.062185	4.76268	0.797967	0.92365	772	690	679	694	23.2369	21.3543	22.7793	23.7768
WBGene00007030	epc-1	Caenorhabditis elegans Protein EPC-1 (epc-1) mRNA, complete cds. [Source:RefSeq mRNA;Acc:NM_067241]	-0.99348	9.19673	0.0882236	0.372809	13860	10043	26449	16407	417.181	310.813	887.321	562.111
WBGene00012206	W02B12.11	Caenorhabditis elegans Protein W02B12.11 (W02B12.11) mRNA, complete cds. [Source:RefSeq mRNA;Acc:NM_064048]	0.0108338	5.69016	0.958779	0.984675	1598	1371	1268	1381	48.0992	42.43	42.5393	47.3137
WBGene00004510	rrf-3	Caenorhabditis elegans Protein RRF-3 (rrf-3) mRNA, complete cds. [Source:RefSeq mRNA;Acc:NM_063312]	-0.472301	9.18483	0.384889	0.698494	15190	17067	25817	14622	457.214	528.194	866.118	500.956
WBGene00004860	sma-6	Caenorhabditis elegans Protein SMA-6 (sma-6) mRNA, complete cds. [Source:RefSeq mRNA;Acc:NM_062870]	0.677346	1.67871	0.251109	0.587704	199	139	108	82	5.98983	4.30181	3.62322	2.80936
WBGene00013231	Y56A3A.11	Caenorhabditis elegans Protein Y56A3A.11 (Y56A3A.11) mRNA, complete cds. [Source:RefSeq mRNA;Acc:NM_067142]	-0.274944	4.18616	0.329326	0.656421	423	476	484	496	12.7321	14.7314	16.2374	16.9932
WBGene00007964	cyp-25A2	Caenorhabditis elegans Protein CYP-25A2 (cyp-25A2) mRNA, complete cds. [Source:RefSeq mRNA;Acc:NM_065375]	4.07153	-2.4385	0.196785	0.532221	0	4	0	0	0	0.123793	0	0
WBGene00019647	K11D12.7	Caenorhabditis elegans Protein K11D12.7 (K11D12.7) mRNA, complete cds. [Source:RefSeq mRNA;Acc:NM_071950]	-0.479145	1.06146	0.42049	0.720264	46	69	83	62	1.38458	2.13543	2.78452	2.12415
WBGene00219987	F59C6.19		2.91647	-2.17795	0.220028	0.557242	4	6	1	0	0.120399	0.185689	0.0335484	0
WBGene00016173	fust-1	Caenorhabditis elegans Protein FUST-1 (fust-1) mRNA, complete cds. [Source:RefSeq mRNA;Acc:NM_063082]	-0.087946	6.20411	0.845745	0.945234	2742	2289	2351	2456	82.5332	70.8405	78.8722	84.1437
WBGene00021016	W03G9.5	Caenorhabditis elegans Protein W03G9.5 (W03G9.5) mRNA, complete cds. [Source:RefSeq mRNA;Acc:NM_059089]	3.76424	-0.499558	0.00545071	0.0908768	70	143	9	5	2.10698	4.4256	0.301935	0.171302
WBGene00011959	T23G4.3	Caenorhabditis elegans Protein T23G4.3 (T23G4.3) mRNA, complete cds. [Source:RefSeq mRNA;Acc:NM_070244]	0.238045	4.81665	0.501991	0.773541	1031	799	577	815	31.0327	24.7276	19.3574	27.9223
WBGene00044294	C01B10.11	Caenorhabditis elegans Protein C01B10.11 (C01B10.11) mRNA, complete cds. [Source:RefSeq mRNA;Acc:NM_001026109]	6.00948	-2.32015	0.0968844	0.390475	0	16	0	0	0	0.495172	0	0
WBGene00000597	col-8	Caenorhabditis elegans Protein COL-8 (col-8) mRNA, complete cds. [Source:RefSeq mRNA;Acc:NM_066132]	3.26704	1.67659	0.000184278	0.0122473	348	412	38	33	10.4747	12.7507	1.27484	1.13059
WBGene00006005	srx-114	Caenorhabditis elegans Protein SRX-114 (srx-114) mRNA, complete cds. [Source:RefSeq mRNA;Acc:NM_170992]	2.55849	-1.66609	0.217083	0.554971	9	25	0	5	0.270897	0.773706	0	0.171302
WBGene00006415	tag-30	Caenorhabditis elegans Protein TAG-30. [Source:RefSeq mRNA;Acc:NM_069843]	-0.370874	9.13353	0.274942	0.610666	16559	13142	21556	13056	498.42	406.722	723.169	447.304
WBGene00013204	Y54E5B.2	Caenorhabditis elegans Protein Y54E5B.2 (Y54E5B.2) mRNA, complete cds. [Source:RefSeq mRNA;Acc:NM_061183]	-0.236014	6.82674	0.364719	0.680469	3677	3137	4041	3185	110.676	97.0846	135.569	109.12
WBGene00009241	F28H7.8	Caenorhabditis elegans Protein F28H7.8 (F28H7.8) mRNA, complete cds. [Source:RefSeq mRNA;Acc:NM_073345]	4.2636	-0.66767	0.00853559	0.118077	59	52	4	1	1.77588	1.60931	0.134193	0.0342605
WBGene00021853	Y54F10AM.11	Caenorhabditis elegans Protein Y54F10AM.11 (Y54F10AM.11) mRNA, complete cds. [Source:RefSeq mRNA;Acc:NM_065179]	-0.188118	4.1255	0.725116	0.890477	780	430	658	579	23.4777	13.3077	22.0748	19.8368
WBGene00001229	eif-3.F	Caenorhabditis elegans Protein EIF-3.F (eif-3.F) mRNA, complete cds. [Source:RefSeq mRNA;Acc:NM_063587]	-0.336928	7.23735	0.202666	0.539337	4839	3943	5169	4807	145.652	122.029	173.412	164.69
WBGene00017736	F23C8.7	Caenorhabditis elegans Protein F23C8.7 (F23C8.7) mRNA, complete cds. [Source:RefSeq mRNA;Acc:NM_058574]	0.149836	0.253567	0.849284	0.946394	35	59	63	14	1.05349	1.82595	2.11355	0.479646
WBGene00001468	flr-4	Caenorhabditis elegans Protein FLR-4 (flr-4) mRNA, complete cds. [Source:RefSeq mRNA;Acc:NM_078107]	-3.52371	-1.02618	0.0104319	0.131518	1	1	5	18	0.0300996	0.0309482	0.167742	0.616688
WBGene00004222	ptr-8	Caenorhabditis elegans Protein PTR-8 (ptr-8) mRNA, complete cds. [Source:RefSeq mRNA;Acc:NM_063942]	4.35427	0.453647	0.00400911	0.076413	140	180	14	0	4.21395	5.57068	0.469677	0
WBGene00012174	W01B6.8	Caenorhabditis elegans Protein W01B6.8 (21ur-14258) mRNA, complete cds. [Source:RefSeq mRNA;Acc:NM_069427]	4.6034	-2.0221	0.0182659	0.180021	14	19	0	1	0.421395	0.588017	0	0.0342605
WBGene00019830	hrg-1	Caenorhabditis elegans Protein HRG-1 (hrg-1) mRNA, complete cds. [Source:RefSeq mRNA;Acc:NM_076289]	-0.502024	2.61902	0.357349	0.675292	125	210	230	199	3.76246	6.49913	7.71613	6.81783
WBGene00019738	clec-265	Caenorhabditis elegans Protein CLEC-265 (clec-265) mRNA, complete cds. [Source:RefSeq mRNA;Acc:NM_076117]	-4.37724	-0.809195	0.0260676	0.216648	0	5	4	94	0	0.154741	0.134193	3.22048
WBGene00015868	C16H3.3	Caenorhabditis elegans Protein C16H3.3, isoform a. [Source:RefSeq mRNA;Acc:NM_001029238]	-1.67532	2.32149	0.00413929	0.0779592	59	95	238	207	1.77588	2.94008	7.98451	7.09191
WBGene00017902	F28E10.4	Caenorhabditis elegans Protein F28E10.4 (F28E10.4) mRNA, complete cds. [Source:RefSeq mRNA;Acc:NM_068189]	-2.44476	-2.25838	0.270438	0.604638	0	1	6	0	0	0.0309482	0.20129	0
WBGene00000191	arl-7		3.29592	-1.02564	0.0479376	0.283253	13	54	4	2	0.391295	1.67121	0.134193	0.0685209
WBGene00021892	Y54G2A.28	Caenorhabditis elegans Protein Y54G2A.28 (Y54G2A.28) mRNA, complete cds. [Source:RefSeq mRNA;Acc:NM_067878]	0.907346	-1.30163	0.471328	0.753507	8	21	13	1	0.240797	0.649913	0.436129	0.0342605
WBGene00016930	madf-6	Caenorhabditis elegans Protein MADF-6, isoform b (madf-6) mRNA, complete cds. [Source:RefSeq mRNA;Acc:NM_058406]	-0.386178	6.6582	0.123995	0.437526	3035	2732	3985	2808	91.3524	84.5506	133.69	96.2033
WBGene00019431	K06A5.3	Caenorhabditis elegans Protein K06A5.3 (K06A5.3) mRNA, complete cds. [Source:RefSeq mRNA;Acc:NM_059459]	0.121121	1.68471	0.804102	0.926961	102	117	119	63	3.07016	3.62094	3.99226	2.15841
WBGene00016610	paqr-1	Caenorhabditis elegans Protein PAQR-1 (paqr-1) mRNA, complete cds. [Source:RefSeq mRNA;Acc:NM_068597]	-0.791577	8.35359	0.0048716	0.0846219	8466	6160	13003	9774	254.824	190.641	436.23	334.862
WBGene00007789	C28A5.2	Caenorhabditis elegans Protein C28A5.2 (C28A5.2) mRNA, complete cds. [Source:RefSeq mRNA;Acc:NM_065501]	0.350313	5.64069	0.20741	0.545101	2189	1507	1184	1417	65.8881	46.639	39.7213	48.5471
WBGene00019749	M03A8.3	Caenorhabditis elegans Protein M03A8.3 (M03A8.3) mRNA, complete cds. [Source:RefSeq mRNA;Acc:NM_076742]	-0.646041	0.277078	0.581825	0.818044	28	50	84	27	0.84279	1.54741	2.81806	0.925032
WBGene00003011	lin-25	Caenorhabditis elegans Protein LIN-25 (lin-25) mRNA, complete cds. [Source:RefSeq mRNA;Acc:NM_073761]	-0.801722	7.1018	0.0169225	0.171838	2611	2594	5079	3110	78.5902	80.2797	170.392	106.55
WBGene00007227	C01G6.5	Caenorhabditis elegans Protein C01G6.5 (C01G6.5) mRNA, complete cds. [Source:RefSeq mRNA;Acc:NM_063576]	0.60403	8.07875	0.0169864	0.17207	11298	10881	6207	6919	340.066	336.748	208.235	237.048
WBGene00220076	T21B4.21		-2.41383	-2.83719	0.453771	0.744723	0	0	1	0	0	0	0.0335484	0
WBGene00011173	acs-18	Caenorhabditis elegans Protein ACS-18 (acs-18) mRNA, complete cds. [Source:RefSeq mRNA;Acc:NM_069492]	5.91308	-2.28844	0.060323	0.313425	2	13	0	0	0.0601993	0.402327	0	0
WBGene00005126	srd-48	Caenorhabditis elegans Protein SRD-48 (srd-48) mRNA, complete cds. [Source:RefSeq mRNA;Acc:NM_077666]	-5.85122	-2.07998	0.0637139	0.320688	0	0	4	9	0	0	0.134193	0.308344
WBGene00001389	far-5	Caenorhabditis elegans Protein FAR-5, isoform a. [Source:RefSeq mRNA;Acc:NM_073849]	3.75316	-1.89906	0.263399	0.599066	0	18	0	1	0	0.557068	0	0.0342605
WBGene00022589	ZC317.6	Caenorhabditis elegans Protein ZC317.6 (ZC317.6) mRNA, complete cds. [Source:RefSeq mRNA;Acc:NM_072044]	0.529505	-1.99599	0.764437	0.909495	1	7	5	0	0.0300996	0.216638	0.167742	0
WBGene00219743	linc-103		-3.18412	-2.39132	0.188204	0.522594	0	1	0	10	0	0.0309482	0	0.342605
WBGene00007918	sphk-1	Caenorhabditis elegans Protein SPHK-1, isoform a. [Source:RefSeq mRNA;Acc:NM_001026846]	-0.171295	7.03719	0.575863	0.813778	4020	3365	4478	3015	121.001	104.141	150.23	103.295
WBGene00011707	T11B7.2	Caenorhabditis elegans Protein T11B7.2, isoform c (T11B7.2) mRNA, complete cds. [Source:RefSeq mRNA;Acc:NM_001268414]	-0.370395	0.350695	0.60125	0.827619	44	36	44	49	1.32438	1.11414	1.47613	1.67876
WBGene00006942	wrk-1	Caenorhabditis elegans Protein WRK-1, isoform d (wrk-1) mRNA, complete cds. [Source:RefSeq mRNA;Acc:NM_001029479]	0.0770275	3.28559	0.85149	0.946954	287	211	205	219	8.6386	6.53008	6.87742	7.50304
WBGene00015977	C18F10.2	Caenorhabditis elegans Protein C18F10.2 (C18F10.2) mRNA, complete cds. [Source:RefSeq mRNA;Acc:NM_065972]	1.35221	-1.87721	0.364899	0.680469	19	7	6	3	0.571893	0.216638	0.20129	0.102781
WBGene00017651	F21A9.2	Caenorhabditis elegans Protein F21A9.2 (F21A9.2) mRNA, complete cds. [Source:RefSeq mRNA;Acc:NM_058803]	4.35513	3.08104	2.17136e-05	0.00328305	996	1000	66	22	29.9792	30.9482	2.21419	0.75373
WBGene00044097	srh-64		-1.47748	-2.72127	0.485058	0.762303	0	3	4	4	0	0.0928447	0.134193	0.137042
WBGene00000660	col-85	Caenorhabditis elegans Protein COL-85 (col-85) mRNA, complete cds. [Source:RefSeq mRNA;Acc:NM_064264]	1.21326	-1.31541	0.390398	0.701908	22	22	11	6	0.662192	0.680861	0.369032	0.205563
WBGene00003633	nhr-43	Caenorhabditis elegans Protein NHR-43 (nhr-43) mRNA, complete cds. [Source:RefSeq mRNA;Acc:NM_069853]	2.33573	-2.27802	0.359168	0.675983	0	23	4	0	0	0.71181	0.134193	0
WBGene00044447	ZK688.10	Caenorhabditis elegans Protein ZK688.10 (ZK688.10) mRNA, complete cds. [Source:RefSeq mRNA;Acc:NM_001038300]	3.21914	-1.90437	0.0613059	0.315655	14	29	4	0	0.421395	0.897499	0.134193	0
WBGene00003177	mec-15	Caenorhabditis elegans Protein MEC-15 (mec-15) mRNA, complete cds. [Source:RefSeq mRNA;Acc:NM_063806]	-0.123036	6.74253	0.5135	0.779878	3840	3221	3384	3529	115.583	99.6843	113.528	120.905
WBGene00004819	skr-13	Caenorhabditis elegans Protein SKR-13 (skr-13) mRNA, complete cds. [Source:RefSeq mRNA;Acc:NM_070641]	0.584995	-1.55257	0.59417	0.823485	3	12	5	4	0.0902989	0.371379	0.167742	0.137042
WBGene00019544	miro-1	Caenorhabditis elegans Protein MIRO-1 (miro-1) mRNA, complete cds. [Source:RefSeq mRNA;Acc:NM_068219]	0.0661249	5.56812	0.784291	0.917569	1669	1305	1170	1381	50.2363	40.3875	39.2516	47.3137
WBGene00011789	T15H9.4	Caenorhabditis elegans Protein T15H9.4 (T15H9.4) mRNA, complete cds. [Source:RefSeq mRNA;Acc:NM_063668]	1.27422	-2.19342	0.523125	0.785741	2	17	3	4	0.0601993	0.52612	0.100645	0.137042
WBGene00020774	T24E12.5	Caenorhabditis elegans Protein T24E12.5 (T24E12.5) mRNA, complete cds. [Source:RefSeq mRNA;Acc:NM_062240]	-2.63187	-2.30316	0.14815	0.473078	2	1	15	3	0.0601993	0.0309482	0.503226	0.102781
WBGene00002139	inx-17	Caenorhabditis elegans Protein INX-17, isoform a. [Source:RefSeq mRNA;Acc:NM_058914]	6.05253	1.70297	0.000575984	0.0264368	535	437	11	2	16.1033	13.5244	0.369032	0.0685209
WBGene00006943	wrm-1	Caenorhabditis elegans Protein WRM-1 (wrm-1) mRNA, complete cds. [Source:RefSeq mRNA;Acc:NM_065835]	0.432004	7.02695	0.0253881	0.213349	5306	5121	3457	3499	159.709	158.486	115.977	119.877
WBGene00044074	mltn-5	Caenorhabditis elegans Protein MLTN-5 (mltn-5) mRNA, complete cds. [Source:RefSeq mRNA;Acc:NM_001027221]	2.1974	-0.65371	0.116766	0.426089	28	74	12	8	0.84279	2.29017	0.40258	0.274084
WBGene00001106	dsl-4	Caenorhabditis elegans Protein DSL-4 (dsl-4) mRNA, complete cds. [Source:RefSeq mRNA;Acc:NM_077945]	-2.68252	-2.48882	0.297214	0.630215	0	1	0	7	0	0.0309482	0	0.239823
WBGene00020258	T05E7.1	Caenorhabditis elegans Protein T05E7.1 (T05E7.1) mRNA, complete cds. [Source:RefSeq mRNA;Acc:NM_059387]	-1.18525	-1.55615	0.402171	0.707351	4	9	12	15	0.120399	0.278534	0.40258	0.513907
WBGene00012721	Y39E4B.13	Caenorhabditis elegans Protein Y39E4B.13 (Y39E4B.13) mRNA, complete cds. [Source:RefSeq mRNA;Acc:NM_067311]	-5.33078	-1.65543	0.0372603	0.254253	0	0	3	6	0	0	0.100645	0.205563
WBGene00011661	ztf-27	Caenorhabditis elegans Protein ZTF-27 (ztf-27) mRNA, complete cds. [Source:RefSeq mRNA;Acc:NM_063834]	1.65744	2.04791	0.0157272	0.166393	297	210	62	82	8.93959	6.49913	2.08	2.80936
WBGene00021479	oac-55	Caenorhabditis elegans Protein OAC-55 (oac-55) mRNA, complete cds. [Source:RefSeq mRNA;Acc:NM_071640]	1.64754	1.3085	0.0624925	0.317317	66	274	82	17	1.98658	8.47982	2.75097	0.582428
WBGene00006760	unc-23	Caenorhabditis elegans Protein UNC-23, isoform c. [Source:RefSeq mRNA;Acc:NM_001028840]	0.114037	3.69161	0.840723	0.943145	254	397	412	134	7.64531	12.2865	13.8219	4.5909
WBGene00020704	T22F7.5	Caenorhabditis elegans Protein T22F7.5 (T22F7.5) mRNA, complete cds. [Source:RefSeq mRNA;Acc:NM_171066]	0.876175	1.16672	0.155294	0.482682	96	120	53	53	2.88957	3.71379	1.77806	1.8158
WBGene00003730	nhx-2	Caenorhabditis elegans Protein NHX-2 (nhx-2) mRNA, complete cds. [Source:RefSeq mRNA;Acc:NM_063213]	1.74916	0.182175	0.0274455	0.220342	70	98	26	19	2.10698	3.03293	0.872258	0.650949
WBGene00006654	ttx-3	Caenorhabditis elegans Protein TTX-3, isoform a. [Source:RefSeq mRNA;Acc:NM_001270239]	-3.24154	-2.24681	0.159743	0.489457	0	2	4	15	0	0.0618965	0.134193	0.513907
WBGene00018487	F46C8.8	Caenorhabditis elegans Protein F46C8.8 (F46C8.8) mRNA, complete cds. [Source:RefSeq mRNA;Acc:NM_076877]	-2.29542	-1.31576	0.184246	0.518256	0	7	8	24	0	0.216638	0.268387	0.822251
WBGene00023252	C39H7.2		-3.27743	-0.345633	0.0288975	0.224896	1	8	32	49	0.0300996	0.247586	1.07355	1.67876
WBGene00006968	yars-1	Caenorhabditis elegans Protein YARS-1, isoform a. [Source:RefSeq mRNA;Acc:NM_171324]	-0.557238	6.78349	0.0226655	0.200664	3005	2217	3913	3000	90.4494	68.6123	131.275	102.781
WBGene00022560	fbxb-16	Caenorhabditis elegans Protein FBXB-16 (fbxb-16) mRNA, complete cds. [Source:RefSeq mRNA;Acc:NM_061624]	-1.54363	-1.00227	0.281461	0.617045	0	13	20	15	0	0.402327	0.670967	0.513907
WBGene00017563	F18C5.10	Caenorhabditis elegans Protein F18C5.10 (F18C5.10) mRNA, complete cds. [Source:RefSeq mRNA;Acc:NM_182224]	1.51715	3.57312	0.00830028	0.116162	493	926	221	227	14.8391	28.6581	7.41419	7.77712
WBGene00044571	C46F4.3	Caenorhabditis elegans Protein C46F4.3 (C46F4.3) mRNA, complete cds. [Source:RefSeq mRNA;Acc:NM_001038447]	-2.52086	-1.23344	0.0657232	0.324393	3	2	20	7	0.0902989	0.0618965	0.670967	0.239823
WBGene00011557	ostf-4	Caenorhabditis elegans Protein OSTF-4 (ostf-4) mRNA, complete cds. [Source:RefSeq mRNA;Acc:NM_001027579]	5.49663	-0.902967	0.00784196	0.110788	55	57	0	2	1.65548	1.76405	0	0.0685209
WBGene00001875	his-1	Caenorhabditis elegans Protein HIS-1 (his-1) mRNA, complete cds. [Source:RefSeq mRNA;Acc:NM_074633]	-1.38602	-1.39651	0.327528	0.655656	6	4	20	4	0.180598	0.123793	0.670967	0.137042
WBGene00020222	fut-6	Caenorhabditis elegans Protein FUT-6 (fut-6) mRNA, complete cds. [Source:RefSeq mRNA;Acc:NM_062422]	-1.65179	-0.457217	0.201222	0.537179	1	17	29	23	0.0300996	0.52612	0.972903	0.78799
WBGene00010987	R03C1.1	Caenorhabditis elegans Protein R03C1.1, isoform b (R03C1.1) mRNA, complete cds. [Source:RefSeq mRNA;Acc:NM_001267522]	-1.62841	-0.453947	0.226727	0.562987	2	20	15	47	0.0601993	0.618965	0.503226	1.61024
WBGene00023410	F47F6.9	Caenorhabditis elegans Protein F47F6.9 (F47F6.9) mRNA, complete cds. [Source:RefSeq mRNA;Acc:NM_001027008]	-3.2301	-2.16247	0.159747	0.489457	0	2	12	7	0	0.0618965	0.40258	0.239823
WBGene00003528	nas-9	Caenorhabditis elegans Protein NAS-9, isoform b. [Source:RefSeq mRNA;Acc:NM_171927]	1.46954	-0.39101	0.293835	0.628351	12	25	10	2	0.361196	0.773706	0.335484	0.0685209
WBGene00019920	acs-15	Caenorhabditis elegans Protein ACS-15 (acs-15) mRNA, complete cds. [Source:RefSeq mRNA;Acc:NM_061455]	-2.84556	-2.35099	0.281001	0.616266	0	1	8	0	0	0.0309482	0.268387	0
WBGene00019895	aagr-2	Caenorhabditis elegans Protein AAGR-2 (aagr-2) mRNA, complete cds. [Source:RefSeq mRNA;Acc:NM_062496]	0.31754	3.94558	0.535906	0.79324	471	584	272	489	14.1769	18.0738	9.12516	16.7534
WBGene00044403	fbxa-219	Caenorhabditis elegans Protein FBXA-219 (fbxa-219) mRNA, complete cds. [Source:RefSeq mRNA;Acc:NM_001027739]	-1.49441	-1.47805	0.358143	0.675471	5	2	4	14	0.150498	0.0618965	0.134193	0.479646
WBGene00009957	F53B2.8	Caenorhabditis elegans Protein F53B2.8 (F53B2.8) mRNA, complete cds. [Source:RefSeq mRNA;Acc:NM_069998]	0.789148	-1.40722	0.629163	0.843327	1	24	2	11	0.0300996	0.742758	0.0670967	0.376865
WBGene00013379	Y62E10A.13	Caenorhabditis elegans Protein Y62E10A.13, isoform c. [Source:RefSeq mRNA;Acc:NM_070181]	-0.380923	3.91852	0.209866	0.548002	372	446	469	491	11.1971	13.8029	15.7342	16.8219
WBGene00206514	R05G9.5	Caenorhabditis elegans Protein R05G9.5 (R05G9.5) mRNA, complete cds. [Source:RefSeq mRNA;Acc:NM_001267188]	5.01022	-2.74465	0.0602722	0.313375	5	3	0	0	0.150498	0.0928447	0	0
WBGene00020497	T14A8.2	Caenorhabditis elegans Protein T14A8.2, isoform a. [Source:RefSeq mRNA;Acc:NM_001083239]	1.05134	-1.54199	0.455653	0.745608	8	29	4	12	0.240797	0.897499	0.134193	0.411125
WBGene00004136	pqn-51	Caenorhabditis elegans Protein PQN-51 (pqn-51) mRNA, complete cds. [Source:RefSeq mRNA;Acc:NM_071954]	-0.496255	9.15204	0.134565	0.454679	16792	13464	21699	16717	505.433	416.687	727.966	572.732
WBGene00003659	nhr-69	Caenorhabditis elegans Protein NHR-69 (nhr-69) mRNA, complete cds. [Source:RefSeq mRNA;Acc:NM_060214]	2.4935	1.99483	8.39301e-05	0.00741593	318	420	58	60	9.57169	12.9983	1.94581	2.05563
WBGene00220250	C09B9.85	Caenorhabditis elegans Protein C09B9.85 (C09B9.85) mRNA, complete cds. [Source:RefSeq mRNA;Acc:NM_001276822]	-5.83724	-1.82701	0.0328549	0.239152	0	0	11	2	0	0	0.369032	0.0685209
WBGene00019304	K02D10.4	Caenorhabditis elegans Protein K02D10.4 (K02D10.4) mRNA, complete cds. [Source:RefSeq mRNA;Acc:NM_066540]	1.06252	0.815101	0.081659	0.36118	78	144	50	46	2.34777	4.45655	1.67742	1.57598
WBGene00013854	cyc-2.2	Caenorhabditis elegans Protein CYC-2.2 (cyc-2.2) mRNA, complete cds. [Source:RefSeq mRNA;Acc:NM_073755]	-0.867687	-1.16346	0.663309	0.860068	6	0	8	2	0.180598	0	0.268387	0.0685209
WBGene00015766	C14C11.2	Caenorhabditis elegans Protein C14C11.2 (C14C11.2) mRNA, complete cds. [Source:RefSeq mRNA;Acc:NM_072090]	-0.403535	8.18241	0.315061	0.64516	8422	8135	11813	7940	253.499	251.764	396.307	272.028
WBGene00021792	Y52D5A.1		0.33676	-1.34677	0.834864	0.940567	3	11	5	5	0.0902989	0.340431	0.167742	0.171302
WBGene00018252	F40H3.6	Caenorhabditis elegans Protein F40H3.6 (F40H3.6) mRNA, complete cds. [Source:RefSeq mRNA;Acc:NM_062833]	0.328272	0.744516	0.623195	0.840654	78	29	27	49	2.34777	0.897499	0.905806	1.67876
WBGene00001501	ftn-2	Caenorhabditis elegans Protein FTN-2 (ftn-2) mRNA, complete cds. [Source:RefSeq mRNA;Acc:NM_058797]	-0.383845	0.600689	0.667719	0.863004	48	47	23	88	1.44478	1.45457	0.771613	3.01492
WBGene00006914	vha-5	Caenorhabditis elegans Protein VHA-5 (vha-5) mRNA, complete cds. [Source:RefSeq mRNA;Acc:NM_068998]	1.24569	-1.21974	0.555646	0.803481	19	0	4	3	0.571893	0	0.134193	0.102781
WBGene00017754	F23F12.8	Caenorhabditis elegans Protein F23F12.8 (F23F12.8) mRNA, complete cds. [Source:RefSeq mRNA;Acc:NM_066026]	2.49965	1.01596	0.00338977	0.0694584	203	158	19	38	6.11023	4.88982	0.637419	1.3019
WBGene00000684	col-110	Caenorhabditis elegans Protein COL-110 (col-110) mRNA, complete cds. [Source:RefSeq mRNA;Acc:NM_068197]	0.10665	-1.53153	0.944149	0.981841	6	6	4	6	0.180598	0.185689	0.134193	0.205563
WBGene00022392	Y97E10AL.1	Caenorhabditis elegans Protein Y97E10AL.1 (Y97E10AL.1) mRNA, complete cds. [Source:RefSeq mRNA;Acc:NM_072654]	0.82211	-1.97906	0.57997	0.816435	5	5	3	2	0.150498	0.154741	0.100645	0.0685209
WBGene00017101	E02H9.3	Caenorhabditis elegans Protein E02H9.3, isoform b (E02H9.3) mRNA, complete cds. [Source:RefSeq mRNA;Acc:NM_001026064]	0.621738	3.79497	0.0724519	0.340507	650	620	384	359	19.5648	19.1879	12.8826	12.2995
WBGene00003573	ncx-8	Caenorhabditis elegans Protein NCX-8 (ncx-8) mRNA, complete cds. [Source:RefSeq mRNA;Acc:NM_071940]	-3.54728	1.00756	0.00362562	0.0725059	14	9	174	71	0.421395	0.278534	5.83742	2.43249
WBGene00015613	C08F1.10	Caenorhabditis elegans Protein C08F1.10 (C08F1.10) mRNA, complete cds. [Source:RefSeq mRNA;Acc:NM_182227]	3.96456	0.0336714	0.0278246	0.221409	7	270	10	6	0.210698	8.35603	0.335484	0.205563
WBGene00012059	T26G10.1	Caenorhabditis elegans Protein T26G10.1 (T26G10.1) mRNA, complete cds. [Source:RefSeq mRNA;Acc:NM_066668]	0.0825334	5.45053	0.681725	0.869637	1365	1403	1134	1219	41.086	43.4204	38.0439	41.7635
WBGene00011006	ugt-47	Caenorhabditis elegans Protein UGT-47 (ugt-47) mRNA, complete cds. [Source:RefSeq mRNA;Acc:NM_073194]	-6.65779	-2.06602	0.0271201	0.219666	0	0	12	11	0	0	0.40258	0.376865
WBGene00044303	hst-3.2	Caenorhabditis elegans Protein HST-3.2 (hst-3.2) mRNA, complete cds. [Source:RefSeq mRNA;Acc:NM_001029527]	0.840684	-2.24605	0.626448	0.842206	3	9	5	1	0.0902989	0.278534	0.167742	0.0342605
WBGene00005696	sru-33	Caenorhabditis elegans Protein SRU-33 (sru-33) mRNA, complete cds. [Source:RefSeq mRNA;Acc:NM_001028551]	-3.44555	-1.93332	0.138497	0.460433	0	2	9	13	0	0.0618965	0.301935	0.445386
WBGene00006688	twk-36	Caenorhabditis elegans Protein TWK-36 (twk-36) mRNA, complete cds. [Source:RefSeq mRNA;Acc:NM_075084]	-0.774401	-2.41614	0.693549	0.877225	0	7	2	9	0	0.216638	0.0670967	0.308344
WBGene00012214	W02D9.8	Caenorhabditis elegans Protein W02D9.8 (W02D9.8) mRNA, complete cds. [Source:RefSeq mRNA;Acc:NM_060781]	-2.66894	-2.67466	0.288269	0.623883	0	1	4	3	0	0.0309482	0.134193	0.102781
WBGene00010214	F57G8.5	Caenorhabditis elegans Protein F57G8.5 (F57G8.5) mRNA, complete cds. [Source:RefSeq mRNA;Acc:NM_074729]	1.07145	0.311009	0.317125	0.647119	63	83	55	8	1.89628	2.5687	1.84516	0.274084
WBGene00021634	rde-10	Caenorhabditis elegans Protein RDE-10 (rde-10) mRNA, complete cds. [Source:RefSeq mRNA;Acc:NM_058777]	0.0387257	8.95468	0.915441	0.972711	17827	17671	18912	12268	536.586	546.886	634.467	420.307
WBGene00017454	irld-5	Caenorhabditis elegans Protein IRLD-5 (irld-5) mRNA, complete cds. [Source:RefSeq mRNA;Acc:NM_062107]	-0.315015	-2.08821	0.854625	0.948232	0	7	5	3	0	0.216638	0.167742	0.102781
WBGene00007313	clec-147	Caenorhabditis elegans Protein CLEC-147 (clec-147) mRNA, complete cds. [Source:RefSeq mRNA;Acc:NM_064621]	-0.800677	-0.187194	0.420995	0.720264	11	10	12	21	0.331096	0.309482	0.40258	0.719469
WBGene00008727	F13A7.12	Caenorhabditis elegans Protein F13A7.12 (F13A7.12) mRNA, complete cds. [Source:RefSeq mRNA;Acc:NM_001028622]	-0.840991	-2.29337	0.67049	0.865188	3	0	4	1	0.0902989	0	0.134193	0.0342605
WBGene00000256	bli-6	Caenorhabditis elegans Protein BLI-6 (bli-6) mRNA, complete cds. [Source:RefSeq mRNA;Acc:NM_171361]	0.812079	1.16902	0.273507	0.608476	81	89	37	50	2.43807	2.75439	1.24129	1.71302
WBGene00021425	ppgn-1	Caenorhabditis elegans Protein PPGN-1 (ppgn-1) mRNA, complete cds. [Source:RefSeq mRNA;Acc:NM_067790]	0.195679	5.00439	0.51097	0.778496	1321	982	821	984	39.7616	30.3912	27.5432	33.7123
WBGene00016318	C32D5.11	Caenorhabditis elegans Protein C32D5.11 (C32D5.11) mRNA, complete cds. [Source:RefSeq mRNA;Acc:NM_062878]	0.336049	6.74902	0.117863	0.428149	4596	4244	2796	3498	138.338	131.344	93.8013	119.843
WBGene00016762	ugt-24	Protein UGT-24 [Source:RefSeq peptide;Acc:NP_500931]	-0.256814	-1.92831	0.895519	0.964347	0	11	5	7	0	0.340431	0.167742	0.239823
WBGene00008349	CE7X_3.1	Caenorhabditis elegans Protein CE7X_3.1 (CE7X_3.1) mRNA, complete cds. [Source:RefSeq mRNA;Acc:NM_182457]	-0.379325	-0.230704	0.607348	0.831297	12	16	21	12	0.361196	0.495172	0.704516	0.411125
WBGene00003057	lon-3	Caenorhabditis elegans Protein LON-3 (lon-3) mRNA, complete cds. [Source:RefSeq mRNA;Acc:NM_073660]	-3.56133	-2.13494	0.0658502	0.324705	0	2	17	7	0	0.0618965	0.570322	0.239823
WBGene00004337	rfc-1	Caenorhabditis elegans Protein RFC-1, isoform a (rfc-1) mRNA, complete cds. [Source:RefSeq mRNA;Acc:NM_001269677]	-0.0755792	9.55999	0.783259	0.917182	21268	24360	25287	18117	640.159	753.899	848.338	620.697
WBGene00013794	dct-13	Caenorhabditis elegans Protein DCT-13 (dct-13) mRNA, complete cds. [Source:RefSeq mRNA;Acc:NM_070616]	0.44045	-2.09696	0.758023	0.906232	3	15	7	5	0.0902989	0.464224	0.234839	0.171302
WBGene00009020	F21D9.6		-0.378161	0.112361	0.651625	0.854852	10	55	48	29	0.300996	1.70215	1.61032	0.993553
WBGene00003736	nhx-9	Caenorhabditis elegans Protein NHX-9, isoform b. [Source:RefSeq mRNA;Acc:NM_001028457]	1.02957	-1.73724	0.513407	0.779878	1	6	2	1	0.0300996	0.185689	0.0670967	0.0342605
WBGene00219770	linc-40		-0.810425	-0.709213	0.484628	0.762063	9	10	5	25	0.270897	0.309482	0.167742	0.856511
WBGene00206536	C14A6.16		-0.911485	-2.07568	0.655627	0.856794	0	4	1	6	0	0.123793	0.0335484	0.205563
WBGene00006547	tbx-11	Caenorhabditis elegans Protein TBX-11 (tbx-11) mRNA, complete cds. [Source:RefSeq mRNA;Acc:NM_065916]	0.0255124	2.68229	0.981356	0.995044	108	377	205	227	3.25076	11.6675	6.87742	7.77712
WBGene00044062	snb-6	Caenorhabditis elegans Protein SNB-6 (snb-6) mRNA, complete cds. [Source:RefSeq mRNA;Acc:NM_063486]	4.64186	-1.69063	0.0131197	0.150223	20	41	2	0	0.601993	1.26888	0.0670967	0
WBGene00013778	clec-194	Caenorhabditis elegans Protein CLEC-194 (clec-194) mRNA, complete cds. [Source:RefSeq mRNA;Acc:NM_070595]	0.432873	-2.30243	0.833559	0.940274	0	6	3	1	0	0.185689	0.100645	0.0342605
WBGene00008806	mboa-7	Caenorhabditis elegans Protein MBOA-7 (mboa-7) mRNA, complete cds. [Source:RefSeq mRNA;Acc:NM_077359]	-1.76765	3.19527	0.000329645	0.0178686	148	134	362	501	4.45475	4.14706	12.1445	17.1645
WBGene00000279	cah-1	Caenorhabditis elegans Protein CAH-1 (cah-1) mRNA, complete cds. [Source:RefSeq mRNA;Acc:NM_065682]	0.536733	3.72301	0.292172	0.627091	486	658	436	277	14.6284	20.3639	14.6271	9.49015
WBGene00013222	dmsr-6	Caenorhabditis elegans Protein DMSR-6 (dmsr-6) mRNA, complete cds. [Source:RefSeq mRNA;Acc:NM_064603]	0.67086	-0.69577	0.465489	0.750102	34	16	11	17	1.02339	0.495172	0.369032	0.582428
WBGene00194926	K08D8.12	Caenorhabditis elegans Protein K08D8.12, isoform b. [Source:RefSeq mRNA;Acc:NM_001268752]	-2.16767	-2.3622	0.296506	0.629652	0	2	7	2	0	0.0618965	0.234839	0.0685209
WBGene00019489	K07E1.1	Caenorhabditis elegans Protein K07E1.1 (K07E1.1) mRNA, complete cds. [Source:RefSeq mRNA;Acc:NM_062403]	-1.82685	-1.72363	0.1745	0.505387	4	4	6	20	0.120399	0.123793	0.20129	0.685209
WBGene00003463	msp-76	Caenorhabditis elegans Protein MSP-76 (msp-76) mRNA, complete cds. [Source:RefSeq mRNA;Acc:NM_069321]	-1.53444	-1.10493	0.33423	0.660381	5	1	9	7	0.150498	0.0309482	0.301935	0.239823
WBGene00003943	pbo-4	Caenorhabditis elegans Protein PBO-4 (pbo-4) mRNA, complete cds. [Source:RefSeq mRNA;Acc:NM_077429]	-2.44697	-2.40392	0.35012	0.670014	0	2	10	1	0	0.0618965	0.335484	0.0342605
WBGene00015581	C07H6.4	Caenorhabditis elegans Protein C07H6.4 (C07H6.4) mRNA, complete cds. [Source:RefSeq mRNA;Acc:NM_066247]	0.140759	9.48759	0.605867	0.830161	23092	26989	23814	17196	695.061	835.262	798.921	589.143
WBGene00004999	spp-14	Caenorhabditis elegans Protein SPP-14 (spp-14) mRNA, complete cds. [Source:RefSeq mRNA;Acc:NM_001047806]	-4.31428	-1.95613	0.0846163	0.366319	1	0	3	19	0.0300996	0	0.100645	0.650949
WBGene00017417	F13B6.2	Caenorhabditis elegans Protein F13B6.2 (F13B6.2) mRNA, complete cds. [Source:RefSeq mRNA;Acc:NM_068791]	-2.29545	-2.10494	0.357821	0.675374	0	5	0	23	0	0.154741	0	0.78799
WBGene00219850	C36E8.11		0.279516	-1.30543	0.825885	0.935695	14	9	10	7	0.421395	0.278534	0.335484	0.239823
WBGene00000118	alh-12	Caenorhabditis elegans Protein ALH-12, isoform a. [Source:RefSeq mRNA;Acc:NM_001027759]	0.834257	-1.89354	0.659556	0.858226	5	19	0	12	0.150498	0.588017	0	0.411125
WBGene00022178	Y71H2AM.13	Caenorhabditis elegans Protein Y71H2AM.13 (Y71H2AM.13) mRNA, complete cds. [Source:RefSeq mRNA;Acc:NM_065208]	1.74597	2.94099	0.00145521	0.0431091	693	867	249	171	20.8591	26.8321	8.35355	5.85854
WBGene00003903	pab-2	Caenorhabditis elegans Protein PAB-2, isoform b (pab-2) mRNA, complete cds. [Source:RefSeq mRNA;Acc:NM_077858]	-0.364831	7.11781	0.521442	0.784292	4058	4757	6088	4163	122.144	147.221	204.243	142.626
WBGene00002045	icd-1	Caenorhabditis elegans Protein ICD-1 (icd-1) mRNA, complete cds. [Source:RefSeq mRNA;Acc:NM_062935]	-0.28276	8.63103	0.286922	0.622376	11718	7587	9019	12030	352.708	234.804	302.573	412.153
WBGene00001105	dsl-3	Caenorhabditis elegans Protein DSL-3 (dsl-3) mRNA, complete cds. [Source:RefSeq mRNA;Acc:NM_067707]	2.59466	4.1397	0.0185697	0.18161	1300	1827	335	134	39.1295	56.5424	11.2387	4.5909
WBGene00006820	unc-89	Caenorhabditis elegans Protein UNC-89, isoform g (unc-89) mRNA, complete cds. [Source:RefSeq mRNA;Acc:NM_001025819]	1.30554	4.06072	0.00209843	0.0537352	607	1121	324	308	18.2705	34.693	10.8697	10.5522
WBGene00015133	mrpl-11	Caenorhabditis elegans Protein MRPL-11 (mrpl-11) mRNA, complete cds. [Source:RefSeq mRNA;Acc:NM_066522]	-0.100925	4.41796	0.670675	0.865256	604	591	545	608	18.1802	18.2904	18.2839	20.8304
WBGene00011806	ekl-6	Caenorhabditis elegans Protein EKL-6 (ekl-6) mRNA, complete cds. [Source:RefSeq mRNA;Acc:NM_066833]	-0.541602	9.82216	0.205855	0.543732	24254	20787	37024	22094	730.037	643.321	1242.1	756.95
WBGene00045051	K11H12.13		-1.38262	-1.02901	0.465416	0.750102	5	0	6	6	0.150498	0	0.20129	0.205563
WBGene00010673	K08E7.5	Caenorhabditis elegans Protein K08E7.5, isoform c. [Source:RefSeq mRNA;Acc:NM_001047502]	1.49372	1.6412	0.0414862	0.265116	226	285	58	105	6.80252	8.82025	1.94581	3.59735
WBGene00012432	Y11D7A.8	Caenorhabditis elegans Protein Y11D7A.8 (Y11D7A.8) mRNA, complete cds. [Source:RefSeq mRNA;Acc:NM_069213]	2.27434	1.26959	0.00142787	0.0427132	238	247	40	50	7.16372	7.64422	1.34193	1.71302
WBGene00005222	srg-65	Caenorhabditis elegans Protein SRG-65 (srg-65) mRNA, complete cds. [Source:RefSeq mRNA;Acc:NM_182424]	4.14656	-2.49576	0.106815	0.407175	11	13	0	1	0.331096	0.402327	0	0.0342605
WBGene00220168	Y48A6C.10		-0.941867	1.12744	0.131384	0.449392	24	29	47	45	0.722391	0.897499	1.57677	1.54172
WBGene00000777	cpn-1	Caenorhabditis elegans Protein CPN-1 (cpn-1) mRNA, complete cds. [Source:RefSeq mRNA;Acc:NM_059938]	0.0809149	7.01283	0.7035	0.881812	4499	3398	2975	3726	135.418	105.162	99.8064	127.654
WBGene00018930	F56B3.6	Caenorhabditis elegans Protein F56B3.6 (F56B3.4) mRNA, complete cds. [Source:RefSeq mRNA;Acc:NM_067589]	-1.51128	-1.05123	0.213339	0.552353	4	17	41	14	0.120399	0.52612	1.37548	0.479646
WBGene00206522	F14D2.19	Caenorhabditis elegans Protein F14D2.19 (F14D2.19) mRNA, complete cds. [Source:RefSeq mRNA;Acc:NM_001267144]	-1.90484	0.049656	0.178234	0.510299	0	16	19	36	0	0.495172	0.637419	1.23338
WBGene00012016	T25B9.10	Caenorhabditis elegans Protein T25B9.10, isoform b (T25B9.10) mRNA, complete cds. [Source:RefSeq mRNA;Acc:NM_001268582]	0.36125	-0.0990043	0.658196	0.857512	39	55	34	32	1.17389	1.70215	1.14064	1.09633
WBGene00009320	F32B6.3	Caenorhabditis elegans Protein F32B6.3 (F32B6.3) mRNA, complete cds. [Source:RefSeq mRNA;Acc:NM_069375]	-0.0760789	4.9456	0.778752	0.916135	1050	723	771	906	31.6046	22.3756	25.8658	31.04
WBGene00019229	H23L24.2	Caenorhabditis elegans Protein H23L24.2 (H23L24.2) mRNA, complete cds. [Source:RefSeq mRNA;Acc:NM_069096]	0.676851	-2.01882	0.656464	0.856886	2	14	4	5	0.0601993	0.433275	0.134193	0.171302
WBGene00018671	F52C6.14	Caenorhabditis elegans Protein F52C6.14 (F52C6.14) mRNA, complete cds. [Source:RefSeq mRNA;Acc:NM_061731]	-1.08394	-0.850831	0.303549	0.634927	7	9	24	7	0.210698	0.278534	0.805161	0.239823
WBGene00017432	F13H6.4	Caenorhabditis elegans Protein F13H6.4 (F13H6.4) mRNA, complete cds. [Source:RefSeq mRNA;Acc:NM_072221]	-3.73477	-1.62863	0.0559084	0.302876	0	2	15	12	0	0.0618965	0.503226	0.411125
WBGene00001617	glr-6	Caenorhabditis elegans Protein GLR-6, isoform a. [Source:RefSeq mRNA;Acc:NM_171712]	-0.697179	0.308097	0.429133	0.726798	26	24	32	41	0.782591	0.742758	1.07355	1.40468
WBGene00017727	F22H10.3	Caenorhabditis elegans Protein F22H10.3 (F22H10.3) mRNA, complete cds. [Source:RefSeq mRNA;Acc:NM_078292]	-0.187638	-0.649452	0.834603	0.94042	14	24	13	26	0.421395	0.742758	0.436129	0.890772
WBGene00016305	fbxc-57		-0.924646	-1.00397	0.573478	0.812311	1	18	15	18	0.0300996	0.557068	0.503226	0.616688
WBGene00009755	F46A9.2	Caenorhabditis elegans Protein F46A9.2 (F46A9.2) mRNA, complete cds. [Source:RefSeq mRNA;Acc:NM_060109]	1.87361	-1.82401	0.273316	0.608226	2	31	2	6	0.0601993	0.959395	0.0670967	0.205563
WBGene00022377	gpx-4	Caenorhabditis elegans Protein GPX-4 (gpx-4) mRNA, complete cds. [Source:RefSeq mRNA;Acc:NM_067841]	0.387691	3.59254	0.547001	0.798722	200	1039	406	454	6.01993	32.1552	13.6206	15.5542
WBGene00003936	pat-12	Caenorhabditis elegans Protein PAT-12, isoform d. [Source:RefSeq mRNA;Acc:NM_064846]	0.998953	3.90961	0.0125166	0.146837	571	834	296	338	17.1869	25.8108	9.93032	11.58
WBGene00016499	C37C3.7	Caenorhabditis elegans Protein C37C3.7 (C37C3.7) mRNA, complete cds. [Source:RefSeq mRNA;Acc:NM_072618]	1.74535	-1.10412	0.295634	0.629313	23	11	9	0	0.692292	0.340431	0.301935	0
WBGene00003097	lys-8	Caenorhabditis elegans Protein LYS-8 (lys-8) mRNA, complete cds. [Source:RefSeq mRNA;Acc:NM_062682]	-3.10046	-0.306542	0.0841698	0.36557	7	3	7	71	0.210698	0.0928447	0.234839	2.43249
WBGene00020108	R151.4	Caenorhabditis elegans Protein R151.4, isoform a. [Source:RefSeq mRNA;Acc:NM_001027558]	2.68236	2.48389	0.00141495	0.0426751	458	811	116	63	13.7856	25.099	3.89161	2.15841
WBGene00202343	F39D8.7		-0.557829	2.7718	0.225978	0.56264	133	75	150	125	4.00325	2.32112	5.03226	4.28256
WBGene00007837	fbxa-167	Caenorhabditis elegans Protein FBXA-167 (fbxa-167) mRNA, complete cds. [Source:RefSeq mRNA;Acc:NM_064468]	0.025136	1.37519	0.965863	0.987348	69	156	95	105	2.07688	4.82793	3.1871	3.59735
WBGene00001566	acdh-13	Caenorhabditis elegans Protein ACDH-13, isoform a. [Source:RefSeq mRNA;Acc:NM_069051]	-0.512282	8.52497	0.122967	0.436228	11418	7914	15091	9727	343.678	244.924	506.279	333.251
WBGene00018238	F40F4.7	Caenorhabditis elegans Protein F40F4.7 (F40F4.7) mRNA, complete cds. [Source:RefSeq mRNA;Acc:NM_076152]	-1.31006	5.5155	0.00117896	0.03859	479	787	1524	1314	14.4177	24.3563	51.1277	45.0182
WBGene00019116	nhr-143	Caenorhabditis elegans Protein NHR-143 (nhr-143) mRNA, complete cds. [Source:RefSeq mRNA;Acc:NM_072916]	-0.59402	-2.08423	0.723885	0.890424	1	7	1	10	0.0300996	0.216638	0.0335484	0.342605
WBGene00007631	wht-3	Caenorhabditis elegans Protein WHT-3 (wht-3) mRNA, complete cds. [Source:RefSeq mRNA;Acc:NM_065424]	3.92774	2.67364	1.4106e-06	0.000598955	671	820	38	50	20.1969	25.3776	1.27484	1.71302
WBGene00009438	F35G2.5	Caenorhabditis elegans Protein F35G2.5, isoform a. [Source:RefSeq mRNA;Acc:NM_001083216]	-1.55109	-2.26961	0.51952	0.783097	0	4	0	11	0	0.123793	0	0.376865
WBGene00021146	lgc-45	Caenorhabditis elegans Protein LGC-45 (lgc-45) mRNA, complete cds. [Source:RefSeq mRNA;Acc:NM_062178]	0.518992	-0.044585	0.478092	0.757805	21	22	16	11	0.632093	0.680861	0.536774	0.376865
WBGene00021461	nekl-1	Protein NEKL-1 [Source:RefSeq peptide;Acc:NP_490968]	3.64158	3.24326	1.21704e-05	0.00226875	938	1095	94	53	28.2335	33.8883	3.15355	1.8158
WBGene00016431	C35A11.4	Caenorhabditis elegans Protein C35A11.4 (C35A11.4) mRNA, complete cds. [Source:RefSeq mRNA;Acc:NM_072029]	-2.2246	-0.198954	0.0692021	0.332338	10	12	21	72	0.300996	0.371379	0.704516	2.46675
WBGene00015601	fbxa-166	Caenorhabditis elegans Protein FBXA-166 (fbxa-166) mRNA, complete cds. [Source:RefSeq mRNA;Acc:NM_061613]	0.760466	-1.6249	0.606739	0.830693	26	8	17	1	0.782591	0.247586	0.570322	0.0342605
WBGene00007506	C10C5.2	Caenorhabditis elegans Protein C10C5.2 (C10C5.2) mRNA, complete cds. [Source:RefSeq mRNA;Acc:NM_069248]	3.55155	-1.95214	0.151655	0.478016	10	44	4	0	0.300996	1.36172	0.134193	0
WBGene00007199	B0513.7		5.70273	-1.36165	0.0062434	0.0965958	47	24	1	0	1.41468	0.742758	0.0335484	0
WBGene00010436	JC8.4	Caenorhabditis elegans Protein JC8.4 (JC8.4) mRNA, complete cds. [Source:RefSeq mRNA;Acc:NM_070145]	-0.476044	2.49552	0.251223	0.587724	129	85	117	150	3.88285	2.6306	3.92516	5.13907
WBGene00012198	W02B8.2	Caenorhabditis elegans Protein W02B8.2 (W02B8.2) mRNA, complete cds. [Source:RefSeq mRNA;Acc:NM_064513]	2.20908	6.67262	0.00459234	0.0821997	8583	8020	2390	857	258.345	248.205	80.1806	29.3612
WBGene00008196	C49C3.6	Caenorhabditis elegans Protein C49C3.6 (C49C3.6) mRNA, complete cds. [Source:RefSeq mRNA;Acc:NM_070681]	-0.0629999	4.80681	0.773938	0.913757	830	754	708	780	24.9827	23.335	23.7522	26.7232
WBGene00017498	pud-4	Caenorhabditis elegans Protein PUD-4 (pud-4) mRNA, complete cds. [Source:RefSeq mRNA;Acc:NM_071238]	-3.2852	-2.81601	0.289147	0.624549	0	0	0	2	0	0	0	0.0685209
WBGene00002273	lec-10	Caenorhabditis elegans Protein LEC-10 (lec-10) mRNA, complete cds. [Source:RefSeq mRNA;Acc:NM_072246]	-4.71565	-0.937384	0.0485217	0.284006	0	2	6	47	0	0.0618965	0.20129	1.61024
WBGene00007218	C01A2.6	Caenorhabditis elegans Protein C01A2.6 (C01A2.6) mRNA, complete cds. [Source:RefSeq mRNA;Acc:NM_060953]	-1.87905	-2.06117	0.224028	0.560823	1	3	11	3	0.0300996	0.0928447	0.369032	0.102781
WBGene00004267	rab-3	Caenorhabditis elegans Protein RAB-3, isoform a (rab-3) mRNA, complete cds. [Source:RefSeq mRNA;Acc:NM_001026802]	0.639309	-1.40485	0.583331	0.81853	14	31	10	16	0.421395	0.959395	0.335484	0.548167
WBGene00010433	H40L08.1	Caenorhabditis elegans Protein H40L08.1 (H40L08.1) mRNA, complete cds. [Source:RefSeq mRNA;Acc:NM_078105]	0.716618	7.93091	0.292557	0.627214	8464	14125	8556	3911	254.763	437.144	287.04	133.993
WBGene00017777	F25B5.6	Caenorhabditis elegans Protein F25B5.6, isoform c (F25B5.6) mRNA, complete cds. [Source:RefSeq mRNA;Acc:NM_001027377]	-0.00536868	9.43087	0.986465	0.997314	23422	23471	25304	17157	704.994	726.386	848.908	587.807
WBGene00000136	amt-4	Caenorhabditis elegans Protein AMT-4 (amt-4) mRNA, complete cds. [Source:RefSeq mRNA;Acc:NM_076382]	-6.13946	-1.01392	0.0460567	0.277337	0	0	9	7	0	0	0.301935	0.239823
WBGene00008770	F13G3.12	Caenorhabditis elegans Protein F13G3.12 (F13G3.12) mRNA, complete cds. [Source:RefSeq mRNA;Acc:NM_001025931]	1.96014	-1.44683	0.178723	0.510793	7	58	6	9	0.210698	1.795	0.20129	0.308344
WBGene00220261	ZC434.10	Caenorhabditis elegans Protein ZC434.10 (ZC434.10) mRNA, complete cds. [Source:RefSeq mRNA;Acc:NM_001276545]	-0.763962	-0.00512613	0.35406	0.672736	19	25	57	11	0.571893	0.773706	1.91226	0.376865
WBGene00023066	F53F10.7		-1.23889	-1.90382	0.473655	0.75522	0	5	3	8	0	0.154741	0.100645	0.274084
WBGene00014252	ZK1320.2	Caenorhabditis elegans Protein ZK1320.2 (ZK1320.2) mRNA, complete cds. [Source:RefSeq mRNA;Acc:NM_063682]	-7.00103	-2.10325	0.0341596	0.243798	0	0	3	26	0	0	0.100645	0.890772
WBGene00016378	imp-3	Caenorhabditis elegans Protein IMP-3 (imp-3) mRNA, complete cds. [Source:RefSeq mRNA;Acc:NM_068885]	-0.268992	6.74925	0.167401	0.497452	3281	3038	3793	3066	98.7569	94.0208	127.249	105.043
WBGene00021159	Y4C6B.5	Caenorhabditis elegans Protein Y4C6B.5 (Y4C6B.5) mRNA, complete cds. [Source:RefSeq mRNA;Acc:NM_068380]	1.22282	3.27574	0.0465718	0.278685	689	390	134	279	20.7387	12.0698	4.49548	9.55867
WBGene00003846	odd-2	Caenorhabditis elegans Protein ODD-2 (odd-2) mRNA, complete cds. [Source:RefSeq mRNA;Acc:NM_076631]	0.135591	-0.815309	0.878617	0.958024	22	22	16	20	0.662192	0.680861	0.536774	0.685209
WBGene00006587	tnt-2	Caenorhabditis elegans Protein TNT-2, isoform a. [Source:RefSeq mRNA;Acc:NM_001029532]	-2.01077	-0.931614	0.145411	0.468585	4	3	10	16	0.120399	0.0928447	0.335484	0.548167
WBGene00020554	T19A5.3	Caenorhabditis elegans Protein T19A5.3, isoform a. [Source:RefSeq mRNA;Acc:NM_001028971]	1.56575	-1.91579	0.45453	0.745205	0	7	1	1	0	0.216638	0.0335484	0.0342605
WBGene00021890	Y54G2A.26	Caenorhabditis elegans Protein Y54G2A.26, isoform a. [Source:RefSeq mRNA;Acc:NM_001028328]	-0.0396303	6.95698	0.873054	0.956256	4187	3701	3981	3319	126.027	114.539	133.556	113.71
WBGene00018766	F53G2.1	Caenorhabditis elegans Protein F53G2.1 (F53G2.1) mRNA, complete cds. [Source:RefSeq mRNA;Acc:NM_061883]	0.539132	-1.91465	0.793644	0.922174	0	16	7	3	0	0.495172	0.234839	0.102781
WBGene00050884	Y69H2.15	Caenorhabditis elegans Protein Y69H2.15 (Y69H2.15) mRNA, complete cds. [Source:RefSeq mRNA;Acc:NM_001129589]	1.87148	-2.12693	0.238481	0.575259	10	15	3	3	0.300996	0.464224	0.100645	0.102781
WBGene00009349	F32H5.3	Caenorhabditis elegans Protein F32H5.3, isoform b (F32H5.3) mRNA, complete cds. [Source:RefSeq mRNA;Acc:NM_073911]	-3.54426	-1.68295	0.0909041	0.37935	0	1	6	7	0	0.0309482	0.20129	0.239823
WBGene00023068	F54D7.7		-0.668733	8.11708	0.0921514	0.382401	5136	3458	5054	7190	154.592	107.019	169.553	246.333
WBGene00022277	homt-1	Caenorhabditis elegans Protein HOMT-1 (homt-1) mRNA, complete cds. [Source:RefSeq mRNA;Acc:NM_058260]	-0.0217573	3.91518	0.952912	0.983479	380	353	354	316	11.4379	10.9247	11.8761	10.8263
WBGene00003996	pgp-2	Caenorhabditis elegans Protein PGP-2 (pgp-2) mRNA, complete cds. [Source:RefSeq mRNA;Acc:NM_059306]	-0.563678	3.98224	0.275668	0.611059	425	482	942	273	12.7923	14.9171	31.6026	9.3531
WBGene00003100	mab-3	Caenorhabditis elegans Protein MAB-3, isoform a (mab-3) mRNA, complete cds. [Source:RefSeq mRNA;Acc:NM_001027293]	2.11353	1.70923	0.00562531	0.0919662	189	393	87	35	5.68883	12.1627	2.91871	1.19912
WBGene00020114	pde-4	Caenorhabditis elegans Protein PDE-4, isoform b. [Source:RefSeq mRNA;Acc:NM_063199]	0.782958	5.21375	0.124957	0.439103	1635	2290	1403	663	49.2129	70.8715	47.0684	22.7147
WBGene00050946	M162.12		-0.611255	1.17813	0.455944	0.745726	76	83	64	154	2.28757	2.5687	2.1471	5.27611
WBGene00010661	tyr-2	Caenorhabditis elegans Protein TYR-2 (tyr-2) mRNA, complete cds. [Source:RefSeq mRNA;Acc:NM_067435]	-0.297993	1.5886	0.66688	0.862576	49	69	68	63	1.47488	2.13543	2.28129	2.15841
WBGene00010898	nphp-1	Caenorhabditis elegans Protein NPHP-1 (nphp-1) mRNA, complete cds. [Source:RefSeq mRNA;Acc:NM_063897]	4.9708	1.38016	0.000387955	0.0201027	162	707	16	9	4.87614	21.8804	0.536774	0.308344
WBGene00001329	epn-1	Caenorhabditis elegans Protein EPN-1, isoform b (epn-1) mRNA, complete cds. [Source:RefSeq mRNA;Acc:NM_078057]	0.719623	6.53085	0.0552668	0.30118	3540	4374	2269	2066	106.553	135.368	76.1213	70.7821
WBGene00006786	unc-51	Caenorhabditis elegans Protein UNC-51 (unc-51) mRNA, complete cds. [Source:RefSeq mRNA;Acc:NM_075468]	0.884661	4.21958	0.0275412	0.220443	978	1009	485	484	29.4375	31.2268	16.271	16.5821
WBGene00013610	fbxa-206	Caenorhabditis elegans Protein FBXA-206 (fbxa-206) mRNA, complete cds. [Source:RefSeq mRNA;Acc:NM_074874]	0.0764289	4.33179	0.829778	0.938044	647	525	438	560	19.4745	16.2478	14.6942	19.1859
WBGene00010484	dph-3	Caenorhabditis elegans Protein DPH-3, isoform b (dph-3) mRNA, complete cds. [Source:RefSeq mRNA;Acc:NM_001268491]	-0.228768	2.30217	0.672447	0.865904	116	85	123	89	3.49156	2.6306	4.12645	3.04918
WBGene00007944	C34F6.10	Caenorhabditis elegans Protein C34F6.10 (C34F6.10) mRNA, complete cds. [Source:RefSeq mRNA;Acc:NM_077476]	-0.73371	2.97557	0.097061	0.390646	220	170	340	244	6.62192	5.2612	11.4064	8.35955
WBGene00003555	nas-39	Caenorhabditis elegans Protein NAS-39 (nas-39) mRNA, complete cds. [Source:RefSeq mRNA;Acc:NM_078271]	-1.9885	1.25482	0.00816062	0.114759	40	21	121	97	1.20399	0.649913	4.05935	3.32326
WBGene00016686	cyp-33C1	Caenorhabditis elegans Protein CYP-33C1 (cyp-33C1) mRNA, complete cds. [Source:RefSeq mRNA;Acc:NM_071191]	0	-2.49538	1	1	0	0	0	0	0	0	0	0
WBGene00017135	EEED8.4	Caenorhabditis elegans Protein EEED8.4 (EEED8.4) mRNA, complete cds. [Source:RefSeq mRNA;Acc:NM_062621]	2.82923	-1.16757	0.0193872	0.185337	23	26	2	4	0.692292	0.804654	0.0670967	0.137042
WBGene00015912	fbxc-50	Caenorhabditis elegans Protein FBXC-50 (fbxc-50) mRNA, complete cds. [Source:RefSeq mRNA;Acc:NM_062087]	0.0623638	9.03351	0.913349	0.97184	21519	15494	16659	15197	647.714	479.512	558.882	520.656
WBGene00022162	Y71G12B.27	Caenorhabditis elegans Protein Y71G12B.27 (Y71G12B.27) mRNA, complete cds. [Source:RefSeq mRNA;Acc:NM_058495]	2.13208	-2.31879	0.240777	0.577169	3	22	2	3	0.0902989	0.680861	0.0670967	0.102781
WBGene00005163	srg-5	Serpentine receptor class gamma-5 [Source:UniProtKB/Swiss-Prot;Acc:P54127]	1.09173	-1.82808	0.58938	0.820788	0	12	2	3	0	0.371379	0.0670967	0.102781
WBGene00020852	nhr-228	Caenorhabditis elegans Protein NHR-228, isoform a. [Source:RefSeq mRNA;Acc:NM_001047707]	-0.982241	4.21942	0.0967911	0.390279	340	263	641	432	10.2339	8.13939	21.5045	14.8005
WBGene00023405	sor-1	Caenorhabditis elegans Protein SOR-1, isoform a. [Source:RefSeq mRNA;Acc:NM_001047428]	1.97717	5.7099	0.0001304	0.0100237	3668	3239	796	782	110.405	100.241	26.7045	26.7917
WBGene00015016	bath-14		0.563126	0.804334	0.451065	0.742434	69	53	30	44	2.07688	1.64026	1.00645	1.50746
WBGene00005557	sri-45	Caenorhabditis elegans Protein SRI-45 (sri-45) mRNA, complete cds. [Source:RefSeq mRNA;Acc:NM_061381]	6.63117	-2.37306	0.0399879	0.262341	10	15	0	0	0.300996	0.464224	0	0
WBGene00012281	W05E10.2	Caenorhabditis elegans Protein W05E10.2 (W05E10.2) mRNA, complete cds. [Source:RefSeq mRNA;Acc:NM_073555]	3.38587	-2.34753	0.12367	0.437191	8	6	1	0	0.240797	0.185689	0.0335484	0
WBGene00006056	sss-1	Caenorhabditis elegans Protein SSS-1 (sss-1) mRNA, complete cds. [Source:RefSeq mRNA;Acc:NM_069379]	-2.5802	0.653637	0.238128	0.575151	9	1	49	6	0.270897	0.0309482	1.64387	0.205563
WBGene00010784	twk-48	Caenorhabditis elegans Protein TWK-48 (twk-48) mRNA, complete cds. [Source:RefSeq mRNA;Acc:NM_001027510]	1.55634	-0.137489	0.062156	0.317284	31	41	15	7	0.933089	1.26888	0.503226	0.239823
WBGene00003099	lys-10	Caenorhabditis elegans Protein LYS-10 (lys-10) mRNA, complete cds. [Source:RefSeq mRNA;Acc:NM_069004]	-3.28493	-2.19213	0.219202	0.55669	0	0	0	2	0	0	0	0.0685209
WBGene00004466	rpn-10	Caenorhabditis elegans Protein RPN-10 (rpn-10) mRNA, complete cds. [Source:RefSeq mRNA;Acc:NM_060408]	-0.601681	7.52225	0.0110394	0.136417	4863	4019	6177	5944	146.375	124.381	207.228	203.644
WBGene00015504	C06A5.6	Caenorhabditis elegans Protein C06A5.6 (C06A5.6) mRNA, complete cds. [Source:RefSeq mRNA;Acc:NM_059329]	-0.0764826	6.65257	0.775035	0.914225	4063	2197	2854	3062	122.295	67.9933	95.7471	104.906
WBGene00044736	gfrp-1	Caenorhabditis elegans Protein GFRP-1 (gfrp-1) mRNA, complete cds. [Source:RefSeq mRNA;Acc:NM_001047556]	-0.532012	-1.63571	0.684357	0.871466	1	5	6	2	0.0300996	0.154741	0.20129	0.0685209
WBGene00009347	F32H5.1	Caenorhabditis elegans Protein F32H5.1 (F32H5.1) mRNA, complete cds. [Source:RefSeq mRNA;Acc:NM_073909]	-7.96043	-0.669973	0.000232222	0.0143714	0	0	26	31	0	0	0.872258	1.06207
WBGene00013220	ctl-3	Caenorhabditis elegans Protein CTL-3 (ctl-3) mRNA, complete cds. [Source:RefSeq mRNA;Acc:NM_171051]	-0.468855	3.08867	0.266358	0.601208	166	252	292	231	4.99654	7.79896	9.79613	7.91416
WBGene00012825	Y43F8C.3	Caenorhabditis elegans Protein Y43F8C.3 (Y43F8C.3) mRNA, complete cds. [Source:RefSeq mRNA;Acc:NM_075402]	1.06114	3.00879	0.199014	0.534255	483	491	300	122	14.5381	15.1956	10.0645	4.17978
WBGene00018589	F48B9.3	Caenorhabditis elegans Protein F48B9.3 (F48B9.3) mRNA, complete cds. [Source:RefSeq mRNA;Acc:NM_075997]	-3.82112	-2.49059	0.299153	0.631739	0	0	0	3	0	0	0	0.102781
WBGene00001452	flp-9	Caenorhabditis elegans Protein FLP-9 (flp-9) mRNA, complete cds. [Source:RefSeq mRNA;Acc:NM_070035]	1.86691	-1.3024	0.309782	0.640772	3	30	0	8	0.0902989	0.928447	0	0.274084
WBGene00045355	D1086.17	Caenorhabditis elegans Protein D1086.17 (D1086.17) mRNA, complete cds. [Source:RefSeq mRNA;Acc:NM_001129424]	0.609381	-0.586497	0.675384	0.866828	6	16	8	5	0.180598	0.495172	0.268387	0.171302
WBGene00010605	K06G5.1	Caenorhabditis elegans Protein K06G5.1, isoform a (K06G5.1) mRNA, complete cds. [Source:RefSeq mRNA;Acc:NM_001029594]	-3.66466	-0.841207	0.0316914	0.235276	1	5	5	66	0.0300996	0.154741	0.167742	2.26119
WBGene00002186	kel-10	Caenorhabditis elegans Protein KEL-10 (kel-10) mRNA, complete cds. [Source:RefSeq mRNA;Acc:NM_066840]	6.09041	3.55288	0.000507758	0.0241794	1125	2955	26	28	33.8621	91.4521	0.872258	0.959293
WBGene00003959	pcp-4	Caenorhabditis elegans Protein PCP-4 (pcp-4) mRNA, complete cds. [Source:RefSeq mRNA;Acc:NM_075440]	3.77641	-0.578942	0.0465441	0.278685	0	138	6	3	0	4.27086	0.20129	0.102781
WBGene00000567	cnx-1	Caenorhabditis elegans Protein CNX-1 (cnx-1) mRNA, complete cds. [Source:RefSeq mRNA;Acc:NM_066775]	0.369477	7.26826	0.0970954	0.390682	6469	4994	3452	4511	194.715	154.556	115.809	154.549
WBGene00006644	tsp-18	Caenorhabditis elegans Protein TSP-18 (tsp-18) mRNA, complete cds. [Source:RefSeq mRNA;Acc:NM_062777]	-0.495305	-1.85212	0.755455	0.904953	3	4	5	4	0.0902989	0.123793	0.167742	0.137042
WBGene00007358	lact-6	Caenorhabditis elegans Protein LACT-6 (lact-6) mRNA, complete cds. [Source:RefSeq mRNA;Acc:NM_070708]	-1.25694	-0.366098	0.299657	0.631739	2	20	18	30	0.0601993	0.618965	0.603871	1.02781
WBGene00009614	F41D3.9	Caenorhabditis elegans Protein F41D3.9 (F41D3.9) mRNA, complete cds. [Source:RefSeq mRNA;Acc:NM_060698]	-5.60625	-2.35108	0.0316752	0.23527	0	0	7	4	0	0	0.234839	0.137042
WBGene00006465	fntb-1	Caenorhabditis elegans Protein FNTB-1 (fntb-1) mRNA, complete cds. [Source:RefSeq mRNA;Acc:NM_074179]	-0.495706	7.91782	0.0586792	0.309629	6721	4986	8587	6268	202.3	154.308	288.08	214.745
WBGene00015729	C13A10.2	Caenorhabditis elegans Protein C13A10.2 (C13A10.2) mRNA, complete cds. [Source:RefSeq mRNA;Acc:NM_061554]	-0.351103	-1.85261	0.812543	0.930098	10	4	5	11	0.300996	0.123793	0.167742	0.376865
WBGene00000752	col-179	Caenorhabditis elegans Protein COL-179 (col-179) mRNA, complete cds. [Source:RefSeq mRNA;Acc:NM_077469]	0.134055	1.84451	0.903835	0.968645	133	2	38	71	4.00325	0.0618965	1.27484	2.43249
WBGene00013209	bub-3	Caenorhabditis elegans Protein BUB-3 (bub-3) mRNA, complete cds. [Source:RefSeq mRNA;Acc:NM_064478]	-0.550129	7.79236	0.0209495	0.191413	6308	4628	7891	6509	189.869	143.228	264.73	223.001
WBGene00011779	T15D6.4	Caenorhabditis elegans Protein T15D6.4 (T15D6.4) mRNA, complete cds. [Source:RefSeq mRNA;Acc:NM_060732]	-2.53431	-1.65853	0.258055	0.593919	0	3	15	2	0	0.0928447	0.503226	0.0685209
WBGene00012053	srbc-74		-1.80457	-2.03999	0.368546	0.683689	1	2	3	7	0.0300996	0.0618965	0.100645	0.239823
WBGene00010806	M01E5.3	Caenorhabditis elegans Protein M01E5.3, isoform b (M01E5.3) mRNA, complete cds. [Source:RefSeq mRNA;Acc:NM_001129024]	-0.0646724	7.44466	0.830873	0.938827	6206	5266	5374	5415	186.798	162.973	180.289	185.52
WBGene00022335	Y82E9BR.2	Caenorhabditis elegans Protein Y82E9BR.2 (Y82E9BR.2) mRNA, complete cds. [Source:RefSeq mRNA;Acc:NM_065007]	-0.0759653	3.62862	0.83299	0.940013	430	212	282	324	12.9428	6.56103	9.46064	11.1004
WBGene00013874	ZC376.2	Caenorhabditis elegans Protein ZC376.2, isoform b. [Source:RefSeq mRNA;Acc:NM_001269638]	-1.80025	-1.09399	0.371007	0.686588	1	16	5	49	0.0300996	0.495172	0.167742	1.67876
WBGene00011768	oac-46	Caenorhabditis elegans Protein OAC-46 (oac-46) mRNA, complete cds. [Source:RefSeq mRNA;Acc:NM_063485]	1.79066	-0.138759	0.273896	0.609012	9	148	11	30	0.270897	4.58034	0.369032	1.02781
WBGene00010371	H06O01.4		2.04912	-0.468195	0.112529	0.418115	38	18	9	3	1.14379	0.557068	0.301935	0.102781
WBGene00017359	F10E9.10	Caenorhabditis elegans Protein F10E9.10 (F10E9.10) mRNA, complete cds. [Source:RefSeq mRNA;Acc:NM_066429]	0.345981	-1.03771	0.817159	0.932302	13	35	9	25	0.391295	1.08319	0.301935	0.856511
WBGene00206392	F47D2.11	Caenorhabditis elegans Protein F47D2.11 (F47D2.11) mRNA, complete cds. [Source:RefSeq mRNA;Acc:NM_001269105]	-6.58861	-2.04856	0.00840266	0.116936	0	0	16	6	0	0	0.536774	0.205563
WBGene00001552	gcy-32	Caenorhabditis elegans Protein GCY-32 (gcy-32) mRNA, complete cds. [Source:RefSeq mRNA;Acc:NM_074051]	-2.38141	-1.7198	0.270394	0.604629	0	7	9	25	0	0.216638	0.301935	0.856511
WBGene00004383	rnh-2	Caenorhabditis elegans Protein RNH-2 (rnh-2) mRNA, complete cds. [Source:RefSeq mRNA;Acc:NM_063395]	-0.330151	5.20595	0.136182	0.457181	1071	935	1021	1245	32.2367	28.9366	34.2529	42.6543
WBGene00020992	W03F8.2		0.117316	-0.722081	0.907581	0.970406	7	48	19	27	0.210698	1.48552	0.637419	0.925032
WBGene00020220	clec-140	Caenorhabditis elegans Protein CLEC-140 (clec-140) mRNA, complete cds. [Source:RefSeq mRNA;Acc:NM_062425]	0.488868	-2.27358	0.794061	0.922216	0	14	3	6	0	0.433275	0.100645	0.205563
WBGene00008319	C54G10.1	Caenorhabditis elegans Protein C54G10.1 (C54G10.1) mRNA, complete cds. [Source:RefSeq mRNA;Acc:NM_074217]	-2.45178	-2.27231	0.262326	0.598025	0	2	8	3	0	0.0618965	0.268387	0.102781
WBGene00012600	Y38E10A.22	Caenorhabditis elegans Protein Y38E10A.22, isoform a. [Source:RefSeq mRNA;Acc:NM_001267423]	-0.741643	2.25112	0.266659	0.601379	108	56	123	123	3.25076	1.7331	4.12645	4.21404
WBGene00022320	Y82E9BL.3	Caenorhabditis elegans Protein Y82E9BL.3 (Y82E9BL.3) mRNA, complete cds. [Source:RefSeq mRNA;Acc:NM_064990]	0.396203	-2.14135	0.855073	0.948523	0	16	4	7	0	0.495172	0.134193	0.239823
WBGene00007687	C18E9.7	Caenorhabditis elegans Protein C18E9.7 (C18E9.7) mRNA, complete cds. [Source:RefSeq mRNA;Acc:NM_063512]	4.80959	1.03595	0.000422789	0.0211256	191	470	3	18	5.74903	14.5457	0.100645	0.616688
WBGene00019333	moma-1	Caenorhabditis elegans Protein MOMA-1 (moma-1) mRNA, complete cds. [Source:RefSeq mRNA;Acc:NM_064874]	-0.306306	5.68786	0.13806	0.459579	1464	1561	1679	1690	44.0659	48.3102	56.3277	57.9002
WBGene00008597	clec-55	Caenorhabditis elegans Protein CLEC-55 (clec-55) mRNA, complete cds. [Source:RefSeq mRNA;Acc:NM_074190]	-2.90614	-0.317215	0.0501051	0.28913	0	8	28	28	0	0.247586	0.939354	0.959293
WBGene00005175	srg-18		-1.669	-0.776239	0.300576	0.631995	0	15	25	19	0	0.464224	0.838709	0.650949
WBGene00020245	T05B11.1	Caenorhabditis elegans Protein T05B11.1 (T05B11.1) mRNA, complete cds. [Source:RefSeq mRNA;Acc:NM_072600]	0.818857	-0.786364	0.388746	0.700565	16	35	10	16	0.481594	1.08319	0.335484	0.548167
WBGene00020913	W01B11.1	Caenorhabditis elegans Protein W01B11.1 (W01B11.1) mRNA, complete cds. [Source:RefSeq mRNA;Acc:NM_058739]	1.55282	-2.36758	0.303832	0.635008	4	16	1	5	0.120399	0.495172	0.0335484	0.171302
WBGene00008570	kcnl-2	Caenorhabditis elegans Protein KCNL-2, isoform g. [Source:RefSeq mRNA;Acc:NM_001263763]	1.35357	-0.718396	0.216811	0.554893	26	59	17	13	0.782591	1.82595	0.570322	0.445386
WBGene00017251	fbxb-105	Caenorhabditis elegans Protein FBXB-105 (fbxb-105) mRNA, complete cds. [Source:RefSeq mRNA;Acc:NM_061956]	1.49043	-2.03033	0.413969	0.715911	0	22	4	3	0	0.680861	0.134193	0.102781
WBGene00003667	nhr-77	Caenorhabditis elegans Protein NHR-77 (nhr-77) mRNA, complete cds. [Source:RefSeq mRNA;Acc:NM_060736]	-3.33823	-1.11907	0.0830239	0.363327	0	5	22	26	0	0.154741	0.738064	0.890772
WBGene00008564	acox-1	Caenorhabditis elegans Protein ACOX-1, isoform a. [Source:RefSeq mRNA;Acc:NM_001025918]	-0.31977	-1.35607	0.813538	0.930401	10	6	10	8	0.300996	0.185689	0.335484	0.274084
WBGene00195056	C45E1.5	Caenorhabditis elegans Protein C45E1.5 (C45E1.5) mRNA, complete cds. [Source:RefSeq mRNA;Acc:NM_001262377]	0.496894	-2.05917	0.73435	0.893897	5	6	6	1	0.150498	0.185689	0.20129	0.0342605
WBGene00021268	Y23B4A.2	Caenorhabditis elegans Protein Y23B4A.2 (Y23B4A.2) mRNA, complete cds. [Source:RefSeq mRNA;Acc:NM_076590]	-2.87633	-0.314365	0.0489741	0.285202	3	6	23	38	0.0902989	0.185689	0.771613	1.3019
WBGene00009199	F28B1.5	Caenorhabditis elegans Protein F28B1.5 (F28B1.5) mRNA, complete cds. [Source:RefSeq mRNA;Acc:NM_074919]	-4.15583	-1.76816	0.126423	0.441051	0	1	10	10	0	0.0309482	0.335484	0.342605
WBGene00219326	F36D3.16	Caenorhabditis elegans Protein F36D3.16 (F36D3.16) mRNA, complete cds. [Source:RefSeq mRNA;Acc:NM_001269780]	-0.811701	0.122983	0.348413	0.669159	18	21	38	24	0.541794	0.649913	1.27484	0.822251
WBGene00022550	ZC196.6	Caenorhabditis elegans Protein ZC196.6 (ZC196.6) mRNA, complete cds. [Source:RefSeq mRNA;Acc:NM_072846]	-0.714641	-1.31648	0.720808	0.888758	0	26	17	22	0	0.804654	0.570322	0.75373
WBGene00012978	Y48B6A.1	Caenorhabditis elegans Protein Y48B6A.1 (Y48B6A.1) mRNA, complete cds. [Source:RefSeq mRNA;Acc:NM_064555]	-0.0214051	6.29954	0.941517	0.981169	3173	2321	2196	2807	95.5062	71.8309	73.6722	96.1691
WBGene00021078	unc-132	Caenorhabditis elegans Protein UNC-132, isoform d (unc-132) mRNA, complete cds. [Source:RefSeq mRNA;Acc:NM_001047713]	-0.807561	7.14486	0.0208792	0.191165	4032	2667	6070	4473	121.362	82.539	203.639	153.247
WBGene00011813	T16H12.3	Caenorhabditis elegans Protein T16H12.3, isoform b. [Source:RefSeq mRNA;Acc:NM_001027592]	0.127472	4.4534	0.651181	0.854747	655	582	478	540	19.7153	18.0119	16.0361	18.5006
WBGene00195166	W05B10.6	Caenorhabditis elegans Protein W05B10.6 (W05B10.6) mRNA, complete cds. [Source:RefSeq mRNA;Acc:NM_001269516]	-0.826122	-2.04179	0.546665	0.798634	5	13	11	18	0.150498	0.402327	0.369032	0.616688
WBGene00001413	fem-3	Caenorhabditis elegans Protein FEM-3, isoform a (fem-3) mRNA, complete cds. [Source:RefSeq mRNA;Acc:NM_001268436]	-0.648973	7.10824	0.0612987	0.315655	4380	2885	6177	4072	131.836	89.2857	207.228	139.509
WBGene00019481	cogc-6	Caenorhabditis elegans Protein COGC-6 (cogc-6) mRNA, complete cds. [Source:RefSeq mRNA;Acc:NM_072717]	-0.304485	9.05062	0.408639	0.711847	15211	16188	20742	14252	457.846	500.99	695.86	488.28
WBGene00003556	nas-40		0	-3.0869	1	1	0	0	0	0	0	0	0	0
WBGene00013095	ing-3	Caenorhabditis elegans Protein ING-3 (ing-3) mRNA, complete cds. [Source:RefSeq mRNA;Acc:NM_064508]	-0.00492112	6.05047	0.98654	0.997314	2527	2306	2219	2145	76.0618	71.3666	74.4438	73.4887
WBGene00003424	msp-3	Caenorhabditis elegans Protein MSP-3 (msp-3) mRNA, complete cds. [Source:RefSeq mRNA;Acc:NM_062457]	-5.32803	-0.963537	0.0798829	0.356459	0	0	4	5	0	0	0.134193	0.171302
WBGene00003443	msp-50	Caenorhabditis elegans Protein MSP-50 (msp-50) mRNA, complete cds. [Source:RefSeq mRNA;Acc:NM_062571]	-0.0414651	1.18805	0.980592	0.994853	38	1	33	3	1.14379	0.0309482	1.1071	0.102781
WBGene00016000	C18H9.1	Caenorhabditis elegans Protein C18H9.1 (C18H9.1) mRNA, complete cds. [Source:RefSeq mRNA;Acc:NM_062962]	-2.37943	-1.73896	0.36491	0.680469	0	3	0	15	0	0.0928447	0	0.513907
WBGene00006418	tag-38	Caenorhabditis elegans Protein TAG-38 (tag-38) mRNA, complete cds. [Source:RefSeq mRNA;Acc:NM_072971]	0.250469	-2.73866	0.913249	0.971801	0	4	0	3	0	0.123793	0	0.102781
WBGene00016130	C26B2.8	Caenorhabditis elegans Protein C26B2.8 (C26B2.8) mRNA, complete cds. [Source:RefSeq mRNA;Acc:NM_068940]	-0.622788	0.919885	0.366435	0.682008	36	35	73	26	1.08359	1.08319	2.44903	0.890772
WBGene00010558	ptp-4	Caenorhabditis elegans Protein PTP-4, isoform b (ptp-4) mRNA, complete cds. [Source:RefSeq mRNA;Acc:NM_001268542]	4.01612	3.23167	1.87777e-06	0.000700086	725	1549	66	61	21.8222	47.9388	2.21419	2.08989
WBGene00004719	sad-1	Caenorhabditis elegans Protein SAD-1, isoform b (sad-1) mRNA, complete cds. [Source:RefSeq mRNA;Acc:NM_001083292]	-1.57911	-0.294965	0.256581	0.592627	3	23	33	38	0.0902989	0.71181	1.1071	1.3019
WBGene00021948	kvs-5	Caenorhabditis elegans Protein KVS-5, isoform b (kvs-5) mRNA, complete cds. [Source:RefSeq mRNA;Acc:NM_001129348]	1.98697	0.300601	0.09716	0.390713	9	144	18	17	0.270897	4.45655	0.603871	0.582428
WBGene00010679	K08F4.5	Caenorhabditis elegans Protein K08F4.5 (K08F4.5) mRNA, complete cds. [Source:RefSeq mRNA;Acc:NM_069444]	2.19021	-2.52086	0.37515	0.690161	1	10	0	2	0.0300996	0.309482	0	0.0685209
WBGene00010707	cyp-14A3	Caenorhabditis elegans Protein CYP-14A3 (cyp-14A3) mRNA, complete cds. [Source:RefSeq mRNA;Acc:NM_077804]	-1.87551	-0.594108	0.243134	0.579533	0	16	23	31	0	0.495172	0.771613	1.06207
WBGene00010118	F55F3.4	Caenorhabditis elegans Protein F55F3.4 (F55F3.4) mRNA, complete cds. [Source:RefSeq mRNA;Acc:NM_077900]	-1.43741	0.0443865	0.340868	0.66452	0	34	26	58	0	1.05224	0.872258	1.98711
WBGene00015551	C06G3.5	Caenorhabditis elegans Protein C06G3.5, isoform a. [Source:RefSeq mRNA;Acc:NM_068686]	1.20557	2.36154	0.0395971	0.260718	299	284	95	132	8.99979	8.7893	3.1871	4.52238
WBGene00044037	ZK892.8		1.64962	-1.82297	0.272783	0.60766	7	11	1	4	0.210698	0.340431	0.0335484	0.137042
WBGene00011651	nhr-217	Caenorhabditis elegans Protein NHR-217 (nhr-217) mRNA, complete cds. [Source:RefSeq mRNA;Acc:NM_060721]	-2.52603	-2.25083	0.231506	0.568221	0	4	9	13	0	0.123793	0.301935	0.445386
WBGene00044582	B0222.11	Caenorhabditis elegans Protein B0222.11 (B0222.11) mRNA, complete cds. [Source:RefSeq mRNA;Acc:NM_001038375]	-1.10264	-2.22695	0.631722	0.844852	0	9	16	2	0	0.278534	0.536774	0.0685209
WBGene00023069	rncs-1		-1.61985	-0.32943	0.413578	0.71575	0	2	0	6	0	0.0618965	0	0.205563
WBGene00019980	chil-14	Caenorhabditis elegans Protein R09B5.12 (R09B5.12) mRNA, complete cds. [Source:RefSeq mRNA;Acc:NM_071019]	0.887435	1.12464	0.41804	0.718641	42	10	12	13	1.26419	0.309482	0.40258	0.445386
WBGene00006836	unc-112	Caenorhabditis elegans Protein UNC-112 (unc-112) mRNA, complete cds. [Source:RefSeq mRNA;Acc:NM_074227]	0.696409	6.09979	0.104855	0.403694	3086	3714	2295	1496	92.8875	114.942	76.9935	51.2536
WBGene00044258	Y57G11C.51	Caenorhabditis elegans Protein Y57G11C.51 (Y57G11C.51) mRNA, complete cds. [Source:RefSeq mRNA;Acc:NM_001028364]	-0.338176	8.00893	0.496376	0.76891	9446	8549	10511	9961	284.321	264.577	352.627	341.268
WBGene00016196	C28H8.5	Caenorhabditis elegans Protein C28H8.5, isoform a. [Source:RefSeq mRNA;Acc:NM_001047383]	5.91721	-1.40224	0.00920611	0.122582	21	61	0	1	0.632093	1.88784	0	0.0342605
WBGene00005751	srw-4	Caenorhabditis elegans Protein SRW-4 (srw-4) mRNA, complete cds. [Source:RefSeq mRNA;Acc:NM_071384]	-5.60859	-2.245	0.0896588	0.375898	0	0	6	5	0	0	0.20129	0.171302
WBGene00003449	msp-56	Caenorhabditis elegans Protein MSP-56 (msp-56) mRNA, complete cds. [Source:RefSeq mRNA;Acc:NM_069361]	-2.15807	-1.56929	0.375131	0.690161	1	2	13	0	0.0300996	0.0618965	0.436129	0
WBGene00013589	Y80D3A.11		-1.08056	0.101695	0.184222	0.518256	11	14	28	20	0.331096	0.433275	0.939354	0.685209
WBGene00017292	F09E5.16	Caenorhabditis elegans Protein F09E5.16 (F09E5.16) mRNA, complete cds. [Source:RefSeq mRNA;Acc:NM_182253]	0.136846	-1.23707	0.905088	0.969282	7	10	11	3	0.210698	0.309482	0.369032	0.102781
WBGene00012670	Y39B6A.8	Caenorhabditis elegans Protein Y39B6A.8 (Y39B6A.8) mRNA, complete cds. [Source:RefSeq mRNA;Acc:NM_171600]	2.01917	-1.59477	0.258106	0.593919	6	26	4	3	0.180598	0.804654	0.134193	0.102781
WBGene00044699	nhr-286	Caenorhabditis elegans Protein NHR-286 (nhr-286) mRNA, complete cds. [Source:RefSeq mRNA;Acc:NM_001047709]	-1.274	0.349716	0.093585	0.383959	13	17	46	20	0.391295	0.52612	1.54323	0.685209
WBGene00255426	C04G2.14		1.0004	1.83837	0.0787888	0.354215	129	249	99	72	3.88285	7.70611	3.32129	2.46675
WBGene00010808	sepa-1	Caenorhabditis elegans Protein SEPA-1 (sepa-1) mRNA, complete cds. [Source:RefSeq mRNA;Acc:NM_060938]	1.02809	0.360108	0.266947	0.601585	35	118	38	30	1.05349	3.65189	1.27484	1.02781
WBGene00020985	W03D8.2	Caenorhabditis elegans Protein W03D8.2, isoform b. [Source:RefSeq mRNA;Acc:NM_001262313]	2.26708	-1.55868	0.1636	0.493349	14	40	6	4	0.421395	1.23793	0.20129	0.137042
WBGene00018043	F35D11.1	Caenorhabditis elegans Protein F35D11.1 (F35D11.1) mRNA, complete cds. [Source:RefSeq mRNA;Acc:NM_062417]	1.87456	1.22454	0.0278024	0.221376	110	66	27	16	3.31096	2.04258	0.905806	0.548167
WBGene00016928	srb-19	Caenorhabditis elegans Protein SRB-19 (srb-19) mRNA, complete cds. [Source:RefSeq mRNA;Acc:NM_072535]	-3.28509	-2.46227	0.285387	0.620873	0	0	0	2	0	0	0	0.0685209
WBGene00002106	ins-23	Caenorhabditis elegans Protein INS-23 (ins-23) mRNA, complete cds. [Source:RefSeq mRNA;Acc:NM_066823]	0.210003	2.15628	0.884803	0.96043	13	166	77	64	0.391295	5.13741	2.58322	2.19267
WBGene00002030	hst-3.1	Caenorhabditis elegans Protein HST-3.1 (hst-3.1) mRNA, complete cds. [Source:RefSeq mRNA;Acc:NM_062829]	2.47894	-1.85357	0.136675	0.45796	12	14	1	3	0.361196	0.433275	0.0335484	0.102781
WBGene00006792	unc-58	Caenorhabditis elegans Protein UNC-58, isoform a (unc-58) mRNA, complete cds. [Source:RefSeq mRNA;Acc:NM_171759]	-0.692109	0.564791	0.356921	0.675151	38	21	61	25	1.14379	0.649913	2.04645	0.856511
WBGene00017422	F13C5.1	Caenorhabditis elegans Protein F13C5.1 (F13C5.1) mRNA, complete cds. [Source:RefSeq mRNA;Acc:NM_075726]	-1.34394	0.899291	0.039604	0.260718	29	26	65	61	0.87289	0.804654	2.18064	2.08989
WBGene00021253	Y22D7AL.15	Caenorhabditis elegans Protein Y22D7AL.15 (Y22D7AL.15) mRNA, complete cds. [Source:RefSeq mRNA;Acc:NM_065037]	-6.54232	-2.53471	0.053406	0.295543	0	0	0	21	0	0	0	0.719469
WBGene00001543	gcy-18	Caenorhabditis elegans Protein GCY-18 (gcy-18) mRNA, complete cds. [Source:RefSeq mRNA;Acc:NM_070048]	1.79966	0.721171	0.0100777	0.129669	120	94	23	32	3.61196	2.90913	0.771613	1.09633
WBGene00008375	D1054.8	Caenorhabditis elegans Protein D1054.8 (D1054.8) mRNA, complete cds. [Source:RefSeq mRNA;Acc:NM_073354]	-0.16981	0.552336	0.806972	0.92816	59	34	53	41	1.77588	1.05224	1.77806	1.40468
WBGene00010048	F54D5.2	Caenorhabditis elegans Protein F54D5.2 (F54D5.2) mRNA, complete cds. [Source:RefSeq mRNA;Acc:NM_064073]	-0.0517575	9.01556	0.891231	0.963054	16478	19898	19419	14621	495.982	615.808	651.476	500.922
WBGene00008936	F18E2.1	Caenorhabditis elegans Protein F18E2.1, isoform a. [Source:RefSeq mRNA;Acc:NM_001269523]	-0.359469	-1.55244	0.825973	0.935695	17	10	8	23	0.511694	0.309482	0.268387	0.78799
WBGene00007394	C06H5.6	Caenorhabditis elegans Protein C06H5.6, isoform a. [Source:RefSeq mRNA;Acc:NM_075108]	1.67935	0.0176481	0.0768075	0.350249	35	96	24	13	1.05349	2.97103	0.805161	0.445386
WBGene00003802	npp-16	Caenorhabditis elegans Protein NPP-16, isoform a (npp-16) mRNA, complete cds. [Source:RefSeq mRNA;Acc:NM_067149]	-0.420708	8.91743	0.552135	0.80121	15017	13041	20345	13507	452.006	403.596	682.542	462.756
WBGene00022659	ZK112.3	Caenorhabditis elegans Protein ZK112.3 (ZK112.3) mRNA, complete cds. [Source:RefSeq mRNA;Acc:NM_066281]	-0.0174309	-0.321255	0.981089	0.995023	20	27	26	17	0.601993	0.835603	0.872258	0.582428
WBGene00016505	ttr-33	Caenorhabditis elegans Protein TTR-33 (ttr-33) mRNA, complete cds. [Source:RefSeq mRNA;Acc:NM_182392]	1.23515	-1.33297	0.558442	0.805316	11	0	0	4	0.331096	0	0	0.137042
WBGene00009883	F49C12.14	Caenorhabditis elegans Protein F49C12.14 (F49C12.14) mRNA, complete cds. [Source:RefSeq mRNA;Acc:NM_069236]	1.41716	0.373362	0.228189	0.564563	140	103	10	71	4.21395	3.18767	0.335484	2.43249
WBGene00000370	ccg-1	Caenorhabditis elegans Protein CCG-1 (ccg-1) mRNA, complete cds. [Source:RefSeq mRNA;Acc:NM_070441]	1.28354	7.63352	0.0308542	0.232219	3673	10845	3630	1795	110.556	335.634	121.781	61.4975
WBGene00044078	tag-243	Caenorhabditis elegans Protein TAG-243 (tag-243) mRNA, complete cds. [Source:RefSeq mRNA;Acc:NM_065556]	4.18109	0.361948	0.000580375	0.0264368	124	161	10	4	3.73236	4.98267	0.335484	0.137042
WBGene00022626	ZC513.1	Caenorhabditis elegans Protein ZC513.1 (ZC513.1) mRNA, complete cds. [Source:RefSeq mRNA;Acc:NM_072675]	1.36551	2.07597	0.0469852	0.280006	258	124	82	51	7.76571	3.83758	2.75097	1.74728
WBGene00021886	Y54G2A.21		2.62319	2.83396	0.000808366	0.0308147	710	730	142	69	21.3707	22.5922	4.76387	2.36397
WBGene00008233	C50F4.8	Caenorhabditis elegans Protein C50F4.8 (C50F4.8) mRNA, complete cds. [Source:RefSeq mRNA;Acc:NM_073052]	-1.36771	-0.844325	0.407458	0.71015	2	3	6	6	0.0601993	0.0928447	0.20129	0.205563
WBGene00022642	lipl-5	Caenorhabditis elegans Protein LIPL-5, isoform b (lipl-5) mRNA, complete cds. [Source:RefSeq mRNA;Acc:NM_070784]	-5.0809	2.2912	0.00320092	0.0674887	21	7	78	771	0.632093	0.216638	2.61677	26.4148
WBGene00019043	fbxc-26	Caenorhabditis elegans Protein FBXC-26 (fbxc-26) mRNA, complete cds. [Source:RefSeq mRNA;Acc:NM_061644]	6.89181	-2.16613	0.00904872	0.121784	12	18	0	0	0.361196	0.557068	0	0
WBGene00002987	lim-4	Caenorhabditis elegans Protein LIM-4 (lim-4) mRNA, complete cds. [Source:RefSeq mRNA;Acc:NM_076268]	-0.595939	-2.19306	0.75542	0.904953	0	5	4	3	0	0.154741	0.134193	0.102781
WBGene00015611	C08F1.8	Caenorhabditis elegans Protein C08F1.8 (C08F1.8) mRNA, complete cds. [Source:RefSeq mRNA;Acc:NM_061680]	0.0156794	-2.36657	0.993228	0.999713	0	10	4	5	0	0.309482	0.134193	0.171302
WBGene00002985	lig-1	Caenorhabditis elegans Protein LIG-1, isoform a. [Source:RefSeq mRNA;Acc:NM_171537]	0.234856	7.51743	0.250919	0.587503	6733	5917	4685	4981	202.661	183.121	157.174	170.651
WBGene00012769	Y41E3.11	Caenorhabditis elegans Protein Y41E3.11, isoform a. [Source:RefSeq mRNA;Acc:NM_001268924]	-0.346819	8.48463	0.256102	0.592579	11579	9411	12907	11110	348.524	291.254	433.009	380.634
WBGene00008536	F02H6.3	Caenorhabditis elegans Protein F02H6.3, isoform a. [Source:RefSeq mRNA;Acc:NM_070325]	0.45946	5.79644	0.146955	0.471515	1826	1123	1087	840	54.9619	34.7549	36.4671	28.7788
WBGene00004874	smc-4	Caenorhabditis elegans Protein SMC-4 (smc-4) mRNA, complete cds. [Source:RefSeq mRNA;Acc:NM_065534]	0.0856771	9.04627	0.717638	0.88777	18360	18483	17532	13766	552.629	572.016	588.17	471.629
WBGene00003574	ncx-9	Caenorhabditis elegans Protein NCX-9 (ncx-9) mRNA, complete cds. [Source:RefSeq mRNA;Acc:NM_071941]	-2.16396	-1.88296	0.294528	0.628687	0	3	6	7	0	0.0928447	0.20129	0.239823
WBGene00003475	mtm-1	Caenorhabditis elegans Protein MTM-1 (mtm-1) mRNA, complete cds. [Source:RefSeq mRNA;Acc:NM_059130]	0.170969	5.29823	0.401726	0.707351	1531	1425	1149	1213	46.0826	44.1012	38.5471	41.5579
WBGene00006793	unc-59	Caenorhabditis elegans Protein UNC-59 (unc-59) mRNA, complete cds. [Source:RefSeq mRNA;Acc:NM_060987]	-0.090188	6.54127	0.640395	0.84869	3129	2531	2444	2967	94.1818	78.33	81.9922	101.651
WBGene00014168	ZK945.6	Caenorhabditis elegans Protein ZK945.6, isoform b (ZK945.6) mRNA, complete cds. [Source:RefSeq mRNA;Acc:NM_001027367]	-3.27745	-2.47772	0.293961	0.628453	0	0	1	1	0	0	0.0335484	0.0342605
WBGene00000491	che-12	Caenorhabditis elegans Protein CHE-12, isoform a. [Source:RefSeq mRNA;Acc:NM_001269275]	0.465517	0.291025	0.623635	0.840654	40	68	56	15	1.20399	2.10448	1.87871	0.513907
WBGene00006188	str-140	Caenorhabditis elegans Protein STR-140 (str-140) mRNA, complete cds. [Source:RefSeq mRNA;Acc:NM_072679]	-3.14435	-1.67449	0.150865	0.476768	0	3	19	7	0	0.0928447	0.637419	0.239823
WBGene00000962	dhc-1	Caenorhabditis elegans Protein DHC-1 (dhc-1) mRNA, complete cds. [Source:RefSeq mRNA;Acc:NM_058962]	0.0606777	10.0822	0.835659	0.941015	42590	39506	35394	35435	1281.94	1222.64	1187.41	1214.02
WBGene00006492	tag-146	Caenorhabditis elegans Protein TAG-146 (tag-146) mRNA, complete cds. [Source:RefSeq mRNA;Acc:NM_059343]	-0.344829	5.23718	0.189259	0.524098	1068	772	1039	1060	32.1464	23.892	34.8568	36.3161
WBGene00011050	agl-1	Caenorhabditis elegans Protein AGL-1 (agl-1) mRNA, complete cds. [Source:RefSeq mRNA;Acc:NM_064583]	-0.817362	7.99446	0.141861	0.463835	6602	5679	11397	8101	198.718	175.755	382.351	277.544
WBGene00010058	F54E4.2	Caenorhabditis elegans Protein F54E4.2 (F54E4.2) mRNA, complete cds. [Source:RefSeq mRNA;Acc:NM_078031]	0	-2.78384	1	1	0	0	0	0	0	0	0	0
WBGene00014001	pyk-2	Caenorhabditis elegans Protein PYK-2, isoform a. [Source:RefSeq mRNA;Acc:NM_001268586]	2.02242	1.79011	0.0295563	0.227034	178	514	67	87	5.35774	15.9074	2.24774	2.98066
WBGene00023486	K08B4.7	Caenorhabditis elegans Protein K08B4.7 (K08B4.7) mRNA, complete cds. [Source:RefSeq mRNA;Acc:NM_001028109]	6.69612	-1.61052	0.0114865	0.140074	4	22	0	0	0.120399	0.680861	0	0
WBGene00006449	alg-4	Caenorhabditis elegans Protein TAG-76, isoform a (tag-76) mRNA, complete cds. [Source:RefSeq mRNA;Acc:NM_066790]	-1.93572	0.517145	0.132172	0.450602	12	42	47	140	0.361196	1.29983	1.57677	4.79646
WBGene00009589	F40F11.4	Caenorhabditis elegans Protein F40F11.4 (F40F11.4) mRNA, complete cds. [Source:RefSeq mRNA;Acc:NM_069782]	0.932633	-0.703571	0.388365	0.700565	8	28	9	8	0.240797	0.866551	0.301935	0.274084
WBGene00020003	R11E3.1	Caenorhabditis elegans Protein R11E3.1 (R11E3.1) mRNA, complete cds. [Source:RefSeq mRNA;Acc:NM_068243]	6.19313	1.9331	8.66416e-05	0.00749646	413	256	6	2	12.4312	7.92275	0.20129	0.0685209
WBGene00022694	ZK328.4	Caenorhabditis elegans Protein ZK328.4 (ZK328.4) mRNA, complete cds. [Source:RefSeq mRNA;Acc:NM_065906]	-0.19362	8.8053	0.584662	0.818976	14251	13988	16932	12189	428.95	432.904	568.041	417.601
WBGene00001455	flp-12	Caenorhabditis elegans Protein FLP-12, isoform b (flp-12) mRNA, complete cds. [Source:RefSeq mRNA;Acc:NM_001129624]	3.34679	-0.704742	0.0290849	0.225567	31	61	6	2	0.933089	1.88784	0.20129	0.0685209
WBGene00000714	col-141	Caenorhabditis elegans Protein COL-141 (col-141) mRNA, complete cds. [Source:RefSeq mRNA;Acc:NM_072334]	-1.89501	-1.43738	0.315808	0.645724	0	11	25	13	0	0.340431	0.838709	0.445386
WBGene00019121	npl-4.2	Caenorhabditis elegans Protein NPL-4.2, isoform b (npl-4.2) mRNA, complete cds. [Source:RefSeq mRNA;Acc:NM_062692]	0.164524	4.71617	0.607476	0.831312	1015	741	583	822	30.5511	22.9326	19.5587	28.1621
WBGene00007248	catp-4	Caenorhabditis elegans Protein CATP-4 (catp-4) mRNA, complete cds. [Source:RefSeq mRNA;Acc:NM_064633]	0.474073	0.554232	0.66544	0.861673	37	46	37	17	1.11369	1.42362	1.24129	0.582428
WBGene00002120	ins-37	Caenorhabditis elegans Protein INS-37 (ins-37) mRNA, complete cds. [Source:RefSeq mRNA;Acc:NM_064501]	3.71727	-0.579209	0.0230723	0.203275	50	26	5	0	1.50498	0.804654	0.167742	0
WBGene00021633	Y47G6A.3	Caenorhabditis elegans Protein Y47G6A.3 (Y47G6A.3) mRNA, complete cds. [Source:RefSeq mRNA;Acc:NM_058782]	-0.00651035	0.415555	0.991596	0.999302	39	73	66	36	1.17389	2.25922	2.21419	1.23338
WBGene00235300	T06A10.107	Protein T06A10.107 [Source:UniProtKB/TrEMBL;Acc:U4PLY8]	-1.02015	-1.27396	0.447378	0.73987	10	10	31	6	0.300996	0.309482	1.04	0.205563
WBGene00022850	ZK1127.3	Caenorhabditis elegans Protein ZK1127.3 (ZK1127.3) mRNA, complete cds. [Source:RefSeq mRNA;Acc:NM_063047]	-0.308939	6.46422	0.26985	0.604296	2211	2280	2319	2687	66.5503	70.562	77.7987	92.0578
WBGene00007650	ugt-23	Caenorhabditis elegans Protein UGT-23, isoform a. [Source:RefSeq mRNA;Acc:NM_001083286]	-1.79136	-0.16254	0.149681	0.475087	9	19	34	54	0.270897	0.588017	1.14064	1.85006
WBGene00010666	K08E4.2	Caenorhabditis elegans Protein K08E4.2, isoform a. [Source:RefSeq mRNA;Acc:NM_001268685]	-0.228529	5.08094	0.432809	0.729188	1012	958	1318	765	30.4608	29.6484	44.2168	26.2092
WBGene00017322	clec-160	Caenorhabditis elegans Protein CLEC-160 (clec-160) mRNA, complete cds. [Source:RefSeq mRNA;Acc:NM_066418]	-0.227263	-1.11008	0.881885	0.959466	15	36	23	31	0.451495	1.11414	0.771613	1.06207
WBGene00008272	C53B4.2	Caenorhabditis elegans Protein C53B4.2 (C53B4.2) mRNA, complete cds. [Source:RefSeq mRNA;Acc:NM_069154]	0.0115771	-0.225055	0.991961	0.999348	9	32	25	12	0.270897	0.990344	0.838709	0.411125
WBGene00015135	cyp-23A1	Caenorhabditis elegans Protein CYP-23A1 (cyp-23A1) mRNA, complete cds. [Source:RefSeq mRNA;Acc:NM_062396]	-3.8262	-1.84132	0.0670263	0.327604	0	1	15	1	0	0.0309482	0.503226	0.0342605
WBGene00077497	K06A4.10	Caenorhabditis elegans Protein K06A4.10 (K06A4.10) mRNA, complete cds. [Source:RefSeq mRNA;Acc:NM_001269192]	-2.67918	-2.41577	0.255703	0.592579	0	1	1	6	0	0.0309482	0.0335484	0.205563
WBGene00007586	ril-2	Caenorhabditis elegans Protein RIL-2, isoform b. [Source:RefSeq mRNA;Acc:NM_001028488]	0.309284	6.54837	0.165343	0.495094	3513	3145	2185	2644	105.74	97.3322	73.3032	90.5846
WBGene00014874	Y38H6A.4		-0.165608	-0.209716	0.88223	0.959636	10	36	33	14	0.300996	1.11414	1.1071	0.479646
WBGene00005644	srp-3	Caenorhabditis elegans Protein SRP-3 (srp-3) mRNA, complete cds. [Source:RefSeq mRNA;Acc:NM_071127]	-5.31712	-2.40358	0.0831278	0.363388	0	0	8	1	0	0	0.268387	0.0342605
WBGene00005379	srh-163		0	-2.67194	1	1	0	0	0	0	0	0	0	0
WBGene00016961	vps-32.1	Caenorhabditis elegans Protein VPS-32.1 (vps-32.1) mRNA, complete cds. [Source:RefSeq mRNA;Acc:NM_062936]	-0.414975	5.38373	0.108546	0.409469	1036	914	1037	1299	31.1832	28.2867	34.7897	44.5043
WBGene00011583	T07D10.3	Caenorhabditis elegans Protein T07D10.3 (T07D10.3) mRNA, complete cds. [Source:RefSeq mRNA;Acc:NM_060793]	-3.76226	-1.49144	0.0955098	0.387312	1	0	5	10	0.0300996	0	0.167742	0.342605
WBGene00022046	Y66H1A.4	Caenorhabditis elegans Protein Y66H1A.4 (Y66H1A.4) mRNA, complete cds. [Source:RefSeq mRNA;Acc:NM_067526]	0.159647	5.95306	0.780809	0.91635	3089	1910	1575	2432	92.9778	59.1111	52.8387	83.3214
[truncated: 13,319 more rows]

## Sheet: significant_genes
Delaney_Supplementry_Data_1
[truncated: 563 more rows]
