# Supplementary material for: H3.3K27M-induced chromatin changes drive ectopic replication through misregulation of the JNK pathway in C. elegans
Source: Nat Commun. 2019 Jun 7;10:2529. doi: 10.1038/s41467-019-10404-9 (PMC6555832; doi:10.1038/s41467-019-10404-9)
Supplement: Supplementary file 6 — Source Data [file 41467_2019_10404_MOESM6_ESM.zip]

Archive with 6 entries (6 files):
- Source Data/Source Data - Figure 1.xlsx
- Source Data/Source Data - Figure 2.xlsx
- Source Data/Source Data - Figure 5.xlsx
- Source Data/Source Data - Figure 6.xlsx
- Source Data/Source Data - Supplementary Figure 1.xlsx
- Source Data/Source Data - Supplementary Figure 11.xlsx
