# Supplementary material for: H3.3K27M-induced chromatin changes drive ectopic replication through misregulation of the JNK pathway in C. elegans
Source: Nat Commun. 2019 Jun 7;10:2529. doi: 10.1038/s41467-019-10404-9 (PMC6555832; doi:10.1038/s41467-019-10404-9)
Supplement: Supplementary file 6 — Source Data [file 41467_2019_10404_MOESM6_ESM.zip › Source Data/Source Data - Figure 1.xlsx]

## Sheet: Fig. 1a
Condition	fertile worms	sterile worms	total	sterility ratio	%sterility
wt 25C	78	1	79	0.0126582	1.26582
wt25C	82	0	82	0	0
wt 25C	103	2	105	0.0190476	1.90476
wt 25C	45	0	45	0	0
wt 25C	67	0	67	0	0
mut 25C	18	66	84	0.785714	78.5714
mut 25C	32	90	122	0.737705	73.7705
mut 25C	13	86	99	0.868687	86.8687
mut 25C	29	61	90	0.677778	67.7778

## Sheet: Fig. 1c
strain	normal oocytes	endomitotic oocytes
wt 25C	6	0
wt 25C	5	0
wt 25C	5	0
wt 25C	5	0
wt 25C	3	0
wt 25C	4	0
wt 25C	4	0
mut 25C	0	17
mut 25C	0	14
mut 25C	3	7
mut 25C	0	19
mut 25C	0	7
mut 25C	1	13
mut 25C	0	29
mut 25C	0	14
mut 25C	8	9

## Sheet: Fig. 1d
oocytes intensity (4n)	calculated value	displayed value	intestine intensity (32n)	calculated value	displayed value	endomitotic oocytes intensity	calculated value		DNA content	median value
839.114	-8.94925	1	10286.2	111.029	111.029	114761	1437.86		4	1854.77
670.338	-11.0927	1	17207.1	198.924	198.924	104481	1307.31		32	4054.79
1074.25	-5.96307	1	4720.52	40.3446	40.3446	44922.3	550.907
1141.85	-5.10456	1	4338.94	35.4985	35.4985	99388.7	1242.63
1889.56	4.39141	4.39141	4682.57	39.8626	39.8626	138075	1733.94
1819.97	3.50767	3.50767	3770.63	28.2811	28.2811	44536.1	546.003
2219.82	8.5857	8.5857	3385.89	23.3948	23.3948	57267.9	707.697
2960.67	17.9945	17.9945	2828.2	16.3121	16.3121	51946	640.108
2424.32	11.1828	11.1828	1501.31	-0.539326	1	54396.2	671.226
2614.7	13.6007	13.6007	2749.28	15.3098	15.3098	181250	2282.27
Note: On the graph scale was divided by 4 to reflect the increase in signal per 1n (as wild type oocytes have 4n DNA content)
