# Supplementary material for: H3.3K27M-induced chromatin changes drive ectopic replication through misregulation of the JNK pathway in C. elegans
Source: Nat Commun. 2019 Jun 7;10:2529. doi: 10.1038/s41467-019-10404-9 (PMC6555832; doi:10.1038/s41467-019-10404-9)
Supplement: Supplementary file 6 — Source Data [file 41467_2019_10404_MOESM6_ESM.zip › Source Data/Source Data - Figure 2.xlsx]

## Sheet: Fig. 2c
		H3K27me3 and tubulin									OLLAS and tubulin							H3 control
									tubulin (not used in the paper
								H3K27me3
		part not used in the paper												part not used in the paper				part not used in the paper

## Sheet: Fig. 2d
Condition	fertile worms	sterile worms	Total number of worms	sterility ratio	% sterility
wt 25C	97	0	97	0	0
wt 25C	99	1	100	0.01	1
wt25C	99	0	98	0	0
mut 25C	24	75	99	0.757576	75.7576
mut 25C	0	101	101	1	100
mut 25C	36	79	115	0.686957	68.6957
H3-like mut 25C	3	86	89	0.966292	96.6292
H3-like mut 25C	7	33	40	0.825	82.5
H3-like mut 25C	10	48	58	0.827586	82.7586

## Sheet: Fig. 2e
In population of 150-190 worms for each strain detailed type of sterility
strain	no gonad	endomitotic gonad	underdeveloped gonad	some progenies
mut 25C	19	96	9	25
H3-like mut 25C	139	25	1	20
