# Supplementary material for: H3.3K27M-induced chromatin changes drive ectopic replication through misregulation of the JNK pathway in C. elegans
Source: Nat Commun. 2019 Jun 7;10:2529. doi: 10.1038/s41467-019-10404-9 (PMC6555832; doi:10.1038/s41467-019-10404-9)
Supplement: Supplementary file 6 — Source Data [file 41467_2019_10404_MOESM6_ESM.zip › Source Data/Source Data - Figure 5.xlsx]

## Sheet: Fig. 5b
Condition	fertile worms	sterile worms	Total number of worms	sterility rate	% sterility
mut 25C	20	75	95	0.789474	78.9474
mut 25C	40	108	148	0.72973	72.973
mut 25C	17	80	97	0.824742	82.4742
KGB-1 S287N mut 25C	56	31	87	0.356322	35.6322
KGB-1 S287N mut 25C	74	22	96	0.229167	22.9167
KGB-1 S287N mut 25C	62	40	102	0.392157	39.2157

## Sheet: Fig. 5c
sample	Area	Mean	IntDen	RawIntDen
wild type dextran signal	406.274	56.257	22855.8	416077
wild type dextran signal	406.274	52.205	21209.7	386110
wild type dextran signal	406.274	49.44	20086.2	365659
wild type dextran signal	406.274	62.019	25196.7	458691
wild type dextran signal	406.274	57.225	23249	423235
wild type dextran signal	406.274	54.497	22140.9	403063
wild type background	406.274	1.593	647.26	11783
wild type background	406.274	1.317	535.199	9743
wild type background	406.274	1.127	457.91	8336
wild type background	406.274	1.201	488.123	8886
wild type background	406.274	1.466	595.514	10841
wild type background	406.274	1.25	507.678	9242
mut dextran signal (slide 1)	406.274	155.783	63290.8	1152173
mut dextran signal (slide 1)	406.274	147.292	59841	1089372
mut dextran signal (slide 1)	406.274	140.577	57112.8	1039706
mut dextran signal (slide 1)	406.274	136.742	55554.9	1011346
mut dextran signal (slide 1)	406.274	120.134	48807.5	888514
mut dextran signal (slide 1)	406.274	141.692	57565.8	1047954
mut background (slide 1)	406.274	10.203	4145.36	75464
mut background (slide 1)	406.274	8.617	3501.01	63734
mut background (slide 1)	406.274	7.434	3020.14	54980
mut background (slide 1)	406.274	7.379	2997.73	54572
mut background (slide 1)	406.274	5.014	2036.97	37082
mut background (slide 1)	406.274	6.442	2617.05	47642
mut dextran signal (slide 2)	406.274	146.171	59385.6	1081081
mut dextran signal (slide 2)	406.274	139.318	56601.2	1030394
mut dextran signal (slide 2)	406.274	123.542	50191.8	913714
mut dextran signal (slide 2)	406.274	111.015	45102.5	821066
mut dextran signal (slide 2)	406.274	131.764	53532.2	974524
mut dextran signal (slide 2)	406.274	131.443	53402.1	972156
mut background (slide 2)	406.274	2.872	1166.91	21243
mut background (slide 2)	406.274	2.26	918.292	16717
mut background (slide 2)	406.274	2.916	1184.82	21569
mut background (slide 2)	406.274	2.667	1083.69	19728
mut background (slide 2)	406.274	2.423	984.32	17919
mut background (slide 2)	406.274	2.166	879.84	16017
mut S287N dextran signal	406.274	119.079	48378.9	880711
mut S287N dextran signal	406.274	108.955	44265.8	805834
mut S287N dextran signal	406.274	86.177	35011.5	637365
mut S287N dextran signal	406.274	73.266	29766	541873
mut S287N dextran signal	406.274	87.271	35456	645457
mut S287N dextran signal	406.274	91.958	37360	680118
mut S287N background	406.274	2.125	863.306	15716
mut S287N background	406.274	2.575	1046.23	19046
mut S287N background	406.274	1.843	748.663	13629
mut S287N background	406.274	7.563	3072.77	55938
mut S287N background	406.274	2.204	895.551	16303
mut S287N background	406.274	0.935	379.688	6912

## Sheet: Fig. 5e
RNAseq normalized counts
condition	value		wild type average
wild type 25C	1.48	1.02778	1.44
wild type 25C	1.4	0.972222
mut 25C	9.09	6.3125
mut 25C	9.69	6.72917

## Sheet: Fig. 5g
condition	fertile worms	sterile worms	total worms	%fertility
ctrl RNAi	26	76	102	25.4902
ctrl RNAi	22	76	98	22.449
ctrl RNAi	14	75	89	15.7303
kgb-1 RNAi	59	41	100	59
kgb-1 RNAi	35	65	100	35
kgb-1 RNAi	32	45	77	41.5584
kgb-1 RNAi	35	62	97	36.0825

## Sheet: Fig. 5h
condition	fertile worms	sterile worms	total worms	%fertility
DMSO wt	88	0	88	100
DMSO wt	92	0	92	100
DMSO mut	16	63	79	20.2532
DMSO mut	20	76	94	21.2766
SP600125 wt	89	5	94	94.6809
SP600125 wt	88	3	94	93.617
SP600125 wt	87	1	88	98.8636
SP600125 mut	23	50	85	27.0588
SP600125 mut	28	57	85	32.9412
SP600125 mut	24	56	80	30
