# Supplementary material for: H3.3K27M-induced chromatin changes drive ectopic replication through misregulation of the JNK pathway in C. elegans
Source: Nat Commun. 2019 Jun 7;10:2529. doi: 10.1038/s41467-019-10404-9 (PMC6555832; doi:10.1038/s41467-019-10404-9)
Supplement: Supplementary file 6 — Source Data [file 41467_2019_10404_MOESM6_ESM.zip › Source Data/Source Data - Figure 6.xlsx]

## Sheet: Sheet1
SF8628				SF9402				SF9421			Repeat 1
0	10 uM	25 uM		0	10 uM	25 uM		0	10 uM	25 uM
1.535	0.9798	0.6546		0.7494	0.613	0.459		0.6068	0.4923	0.3877
1.682	1.0328	0.7244		0.9032	0.6277	0.5344		0.6418	0.4829	0.3775
1.577	1.0697	0.7002		0.8674	0.7116	0.4609		0.6294	0.4669	0.3518
1.5933	0.9915	0.7386		0.858	0.6968	0.4671		0.5806	0.4647	0.359
empty wells (just medium)				empty wells (just medium)
	0.1795						0.124
	0.1909						0.1246
	0.1954						0.1267
	0.197						0.1347
SF8628				SF9402				SF9421			Repeat 2
0	10 uM	25 uM		0	10 uM	25 uM		0	10 uM	25 uM
2.0766	1.1846	0.6363		0.8751	0.5606	0.3899		0.5838	0.3641	0.3776
1.8835	0.8899	0.6202		0.9752	0.716	0.3956		0.4815	0.4714	0.3639
1.5448	0.9462	0.5628		0.8106	0.7198	0.4197		0.603	0.4975	0.359
1.6531	1.1134	0.6174		0.7634	0.6812	0.4777		0.5166	0.5214	0.3574
empty wells (just medium)				empty wells (just medium)
	0.2347						0.1529
	0.2722						0.1714
	0.2334						0.1634
	0.2335						0.1761
SF8626				SF9402				SF9421			Repeat 3
0	10 uM	25 uM		0	10 uM	25 uM		0	10 uM	25 uM
2.2357	1.4448	0.8267		0.6575	0.4488	0.341		0.5201	0.3797	0.3045
2.3549	1.6842	0.8002		0.6692	0.475	0.3577		0.5514	0.3989	0.3052
2.3519	1.5948	0.7944		0.6624	0.4752	0.3541		0.497	0.3988	0.3095
2.3575	1.3771	0.8048		0.6271	0.4642	0.3431		0.4813	0.3992	0.2945
empty wells (just medium)				empty wells (just medium)
	0.2502						0.157
	0.2494						0.1463
	0.2592						0.1457
	0.2417						0.1581
SF8628				SF9402				SF9421			Repeat 4
0	10 uM	25 uM		0	10 uM	25 uM		0	10 uM	25 uM
0.9979	0.5948	0.3387		0.2303	0.1945	0.1731		0.6068	0.4923	0.3877
0.8606	0.5618	0.3242		0.2642	0.1979	0.168		0.6418	0.4829	0.3775
0.9031	0.5755	0.3226		0.2104	0.1976	0.1809		0.6294	0.4669	0.3518
0.9751	0.5617	0.3166		0.2389	0.2008	0.167		0.5806	0.4647	0.359
empty wells (just medium)				empty wells (just medium)
	0.1795						0.124
	0.1909						0.1246
	0.1954						0.1267
	0.197						0.1347
