# Supplementary material for: H3.3K27M-induced chromatin changes drive ectopic replication through misregulation of the JNK pathway in C. elegans
Source: Nat Commun. 2019 Jun 7;10:2529. doi: 10.1038/s41467-019-10404-9 (PMC6555832; doi:10.1038/s41467-019-10404-9)
Supplement: Supplementary file 6 — Source Data [file 41467_2019_10404_MOESM6_ESM.zip › Source Data/Source Data - Supplementary Figure 1.xlsx]

## Sheet: Sheet1
Condition	Fertile worms	Sterile worms	Total number	sterility rate	sterility %
wild type 20C	152	2	154	0.0131579	1.31579
wild type 20C	74	1	75	0.0135135	1.35135
wild type 20C	62	0	62	0	0
wild type 20C	89	0	89	0	0
wild type 20C	95	1	96	0.0105263	1.05263
mut 20C	100	13	113	0.115044	11.5044
mut 20C	70	21	91	0.230769	23.0769
mut 20C	77	6	83	0.0722892	7.22892
mut 20C	76	18	94	0.191489	19.1489
mut 20C	85	15	100	0.15	15
wild type 25C	78	1	79	0.0126582	1.26582	The same data as plotted in Fig. 1a
wild type 25C	82	0	82	0	0
wild type 25C	103	2	105	0.0190476	1.90476
wild type 25C	45	0	45	0	0
wild type 25C	67	0	67	0	0
mut 25C	18	66	84	0.785714	78.5714
mut 25C	32	90	122	0.737705	73.7705
mut 25C	13	86	99	0.868687	86.8687
mut 25C	29	61	90	0.677778	67.7778
H3.3K27M heterozygote	39	18	57	0.315789	31.5789
H3.3K27M heterozygote	45	21	66	0.318182	31.8182
wild type his-72 extrachromosomal 25C	23	0	23	0	0
wild type his-72 extrachromosomal 25C	45	0	45	0	0
wild type his-72 extrachromosomal 25C	49	1	50	0.02	2
wild type his-72 extrachromosomal 25C	87	1	88	0.0113636	1.13636
wild type his-72 extrachromosomal 25C	25	0	25	0	0
wild type his-72 extrachromosomal 25C	65	2	67	0.0298507	2.98507
wild type his-72 extrachromosomal 25C	59	0	59	0	0
wild type his-72 K27M extrachromosomal 25C	21	18	39	0.461538	46.1538
wild type his-72 K27M extrachromosomal 25C	26	26	52	0.5	50
wild type his-72 K27M extrachromosomal 25C	34	34	68	0.5	50
wild type his-72 K27M extrachromosomal 25C	32	8	40	0.2	20
wild type his-72 K27M extrachromosomal 25C	32	10	42	0.238095	23.8095
wild type his-72 K27M extrachromosomal 25C	49	28	77	0.363636	36.3636
wild type his-72 K27M extrachromosomal 25C	60	9	69	0.130435	13.0435
wild type his-72 K27M extrachromosomal 25C	50	10	60	0.166667	16.6667
