# Supplementary material for: H3.3K27M-induced chromatin changes drive ectopic replication through misregulation of the JNK pathway in C. elegans
Source: Nat Commun. 2019 Jun 7;10:2529. doi: 10.1038/s41467-019-10404-9 (PMC6555832; doi:10.1038/s41467-019-10404-9)
Supplement: Supplementary file 6 — Source Data [file 41467_2019_10404_MOESM6_ESM.zip › Source Data/Source Data - Supplementary Figure 11.xlsx]

## Sheet: Supplementary_Fig. 11b
sample	Mean	IntDen	RawIntDen	Area
his_72:GFP	53.528	3439.93	21411	64.265
his_72:GFP	52.188	3353.82	20875	64.265
his_72:GFP	64.75	4161.14	25900	64.265
his_72:GFP	69.38	4458.69	27752	64.265
his_72:GFP	47.335	3041.97	18934	64.265
his_72:GFP	47.483	3051.45	18993	64.265
his_72:GFP	53.663	3448.61	21465	64.265
his_72:GFP	47.125	3028.48	18850	64.265
his_72:GFP	63.37	4072.46	25348	64.265
his_72:GFP	65.355	4200.02	26142	64.265
his_72:GFP background	2.658	170.784	1063	64.265
his_72:GFP background	2.167	139.294	867	64.265
his_72:GFP background	2.618	168.213	1047	64.265
his_72:GFP background	2.417	155.36	967	64.265
his_72:GFP background	2.362	151.825	945	64.265
his-74: GFP	19.126	1236.76	14995	64.265
his-74: GFP	20.389	1318.42	15985	64.265
his-74: GFP	19.509	1261.51	15295	64.265
his-74: GFP	18.365	1187.52	14398	64.265
his-74: GFP	16.922	1094.24	13267	64.265
his-74: GFP	17.721	1145.87	13893	64.265
his-74: GFP	18.163	1174.49	14240	64.265
his-74: GFP	17.427	1126.9	13663	64.265
his-74: GFP	16.949	1095.97	13288	64.265
his-74: GFP	19.88	1285.51	15586	64.265
his-74:GFP background	2.904	187.803	2277	64.265
his-74:GFP background	2.768	178.978	2170	64.265
his-74:GFP background	2.742	177.328	2150	64.265
his-74:GFP background	2.879	186.154	2257	64.265
his-74:GFP background	3.003	194.154	2354	64.265
